# Supplementary material for: 1-(4-Hy­droxy­phen­yl)-3-(3,4,5-tri­methoxy­phen­yl)thio­urea
Source: Acta Crystallogr Sect E Struct Rep Online. 2010 Nov 27;66(Pt 12):o3303–4. doi: 10.1107/S160053681004866X (PMC3011736; doi:10.1107/S160053681004866X)
Supplement: Supplementary file 1 [file e-66-o3303-sup1.cif]

##############################################################################
###                                                                        ###
###        Electronic paper (Acta Crystallographica Section E)             ###
###                                                                        ###
##############################################################################
#                                                                            #
# This CIF contains the data in a paper accepted for publication in Acta     #
# Crystallographica Section E. It conforms to the requirements of Notes      #
# for Authors for Section E, and has been peer reviewed under the auspices   #
# of the IUCr Commission on Journals.                                        #
#                                                                            #
# Full details of the Crystallographic Information File format               #
# are given in the paper "The Crystallographic Information File (CIF):       #
# a New Standard Archive File for Crystallography" by S. R. Hall, F. H.      #
# Allen and I. D. Brown [Acta Cryst. (1991), A47, 655-685].                  #
#                                                                            #
# The current version of the core CIF dictionary is obtainable from          #
# ftp://ftp.iucr.org/pub/cif_core.dic. The current version number is 2.4.    #
#                                                                            #
# Software is freely available for graphical display of the structure(s) in  #
# this CIF.  For information consult the CIF home page http://www.iucr.org/  #
# cif/home.html                                                              #
#                                                                            #
# This file may be used for bona fide research purposes within the           #
# scientific community so long as proper attribution is given to the journal # 
# article from which it was obtained.                                        #
#                                                                            #
##############################################################################
                                             
data_global
_audit_creation_method     'WinGX routine CIF_UPDATE'
_audit_conform_dict_name     cif_core.dic
_audit_conform_dict_version     2.3
_journal_date_recd_electronic     2010-11-21
_journal_date_accepted     2010-11-22
_journal_name_full     'Acta Crystallographica, Section E'
_journal_year     2010
_journal_volume     66
_journal_issue     12
_journal_page_first     o3303
_journal_page_last     o3304
_journal_paper_category     QO
_journal_coeditor_code     BT5417
_publ_contact_author_name     'Prof. Sung Kwon Kang'
_publ_contact_author_address
;
Department of Chemistry
Chungnam National University
Daejeon 305-764
Korea
;
_publ_contact_author_email     skkang@cnu.ac.kr
_publ_contact_author_fax      8E307(4)
_publ_contact_author_phone      8E307(4)
_publ_section_title
;
1-(4-Hydroxyphenyl)-3-(3,4,5-trimethoxyphenyl)thiourea
;
loop_
    _publ_author_name
    _publ_author_address
    'Choi, Hyeong'
;
Department of Chemistry,
Chungnam National University,
Daejeon 305-764,
Republic of Korea
;
    'Han, Byung Hee'
;
Department of Chemistry,
Chungnam National University,
Daejeon 305-764,
Republic of Korea
;
    'Shim, Yong Suk'
;
Department of Chemistry,
Chungnam National University,
Daejeon 305-764,
Republic of Korea
;
    'Kang, Sung Kwon'
;
Department of Chemistry,
Chungnam National University,
Daejeon 305-764,
Republic of Korea
;
    'Sung, Chang Keun'
;
Department of Food Science and Technology,
Chungnam National University,
Daejeon 305-764,
Republic of Korea
;
data_I
_audit_creation_method     'WinGX routine CIF_UPDATE'
_chemical_name_systematic
;
1-(4-Hydroxyphenyl)-3-(3,4,5-trimethoxyphenyl)thiourea
;
_chemical_formula_moiety     'C16 H18 N2 O4 S'
_chemical_formula_sum     'C16 H18 N2 O4 S'
_chemical_formula_iupac     'C16 H18 N2 O4 S'
_chemical_formula_weight     334.38
_symmetry_cell_setting     monoclinic
_symmetry_space_group_name_H-M     'P 21/c'
_symmetry_space_group_name_Hall     '-P 2ybc'
loop_
    _symmetry_equiv_pos_as_xyz
    'x, y, z'
    '-x, y+1/2, -z+1/2'
    '-x, -y, -z'
    'x, -y-1/2, z-1/2'
_cell_length_a     10.5705(5)
_cell_length_b     12.8195(7)
_cell_length_c     12.4157(7)
_cell_angle_alpha     90
_cell_angle_beta     99.434(3)
_cell_angle_gamma     90
_cell_volume     1659.68(15)
_cell_formula_units_Z     4
_cell_measurement_reflns_used     2485
_cell_measurement_theta_min     2.52
_cell_measurement_theta_max     24.04
_cell_measurement_temperature     296(2)
_exptl_crystal_description     plate
_exptl_crystal_colour     colourless
_exptl_crystal_size_max     0.15
_exptl_crystal_size_mid     0.08
_exptl_crystal_size_min     0.03
_exptl_crystal_density_diffrn     1.338
_exptl_crystal_density_method     'not measured'
_exptl_crystal_F_000     704
_exptl_absorpt_coefficient_mu     0.216
_exptl_absorpt_correction_type     none
_diffrn_ambient_temperature     296(2)
_diffrn_radiation_type     MoK\a
_diffrn_radiation_wavelength     0.71073
_diffrn_measurement_device_type     'Bruker SMART CCD area-detector'
_diffrn_measurement_method     '\f and \w'
_diffrn_reflns_number     12193
_diffrn_reflns_av_R_equivalents     0.0504
_diffrn_reflns_theta_min     1.95
_diffrn_reflns_theta_max     26
_diffrn_reflns_theta_full     26
_diffrn_measured_fraction_theta_max     0.972
_diffrn_measured_fraction_theta_full     0.972
_diffrn_reflns_limit_h_min     -13
_diffrn_reflns_limit_h_max     8
_diffrn_reflns_limit_k_min     -15
_diffrn_reflns_limit_k_max     8
_diffrn_reflns_limit_l_min     -12
_diffrn_reflns_limit_l_max     15
_reflns_number_total     3166
_reflns_number_gt     1723
_reflns_threshold_expression     I>2\s(I)
_refine_ls_structure_factor_coef     Fsqd
_refine_ls_matrix_type     full
_refine_ls_R_factor_gt     0.0448
_refine_ls_wR_factor_ref     0.1205
_refine_ls_goodness_of_fit_ref     0.935
_refine_ls_restrained_S_all     0.935
_refine_ls_number_reflns     3166
_refine_ls_number_parameters     219
_refine_ls_number_restraints     0
_refine_ls_hydrogen_treatment     mixed
_refine_ls_weighting_scheme     calc
_refine_ls_weighting_details
                 'calc w=1/[\s^2^(Fo^2^)+(0.0578P)^2^] where P=(Fo^2^+2Fc^2^)/3'
_refine_ls_shift/su_max     0
_refine_diff_density_max     0.499
_refine_diff_density_min     -0.267
_refine_ls_extinction_method     none
loop_
    _atom_type_symbol
    _atom_type_description
    _atom_type_scat_dispersion_real
    _atom_type_scat_dispersion_imag
    _atom_type_scat_source
    C C 0.0033 0.0016 'International Tables Vol C Tables 4.2.6.8 and 6.1.1.4'
    H H 0 0 'International Tables Vol C Tables 4.2.6.8 and 6.1.1.4'
    N N 0.0061 0.0033 'International Tables Vol C Tables 4.2.6.8 and 6.1.1.4'
    O O 0.0106 0.006 'International Tables Vol C Tables 4.2.6.8 and 6.1.1.4'
    S S 0.1246 0.1234 'International Tables Vol C Tables 4.2.6.8 and 6.1.1.4'
_computing_data_collection     'SMART (Bruker, 2002)'
_computing_cell_refinement     'SAINT (Bruker, 2002)'
_computing_data_reduction     'SAINT (Bruker, 2002)'
_computing_structure_solution     'SHELXS97 (Sheldrick, 2008)'
_computing_structure_refinement     'SHELXL97 (Sheldrick, 2008)'
_computing_molecular_graphics     'DIAMOND (Brandenburg, 2010)'
_computing_publication_material     'WinGX (Farrugia, 1999)'
loop_
    _atom_site_type_symbol
    _atom_site_label
    _atom_site_fract_x
    _atom_site_fract_y
    _atom_site_fract_z
    _atom_site_U_iso_or_equiv
    _atom_site_adp_type
    _atom_site_calc_flag
    _atom_site_refinement_flags
    _atom_site_occupancy
    _atom_site_disorder_assembly
    _atom_site_disorder_group
    C C1 0.2918(2) 0.0884(2) 0.50738(19) 0.0393(6) Uani d . 1 . .
    C C2 0.3504(2) 0.1779(2) 0.4769(2) 0.0418(6) Uani d . 1 . .
    H H2 0.3075 0.2214 0.4229 0.05 Uiso calc R 1 . .
    C C3 0.4737(2) 0.2018(2) 0.5278(2) 0.0433(7) Uani d . 1 . .
    C C4 0.5374(2) 0.1378(2) 0.6101(2) 0.0460(7) Uani d . 1 . .
    C C5 0.4764(2) 0.04838(19) 0.63858(19) 0.0373(6) Uani d . 1 . .
    C C6 0.3541(2) 0.0237(2) 0.5875(2) 0.0397(6) Uani d . 1 . .
    H H6 0.314 -0.0364 0.6071 0.048 Uiso calc R 1 . .
    N N7 0.1622(2) 0.06459(18) 0.4621(2) 0.0459(6) Uani d . 1 . .
    H H7 0.119(2) 0.045(2) 0.507(2) 0.055(9) Uiso d . 1 . .
    C C8 0.1061(2) 0.06515(19) 0.3571(2) 0.0410(6) Uani d . 1 . .
    S S9 -0.05561(6) 0.05352(6) 0.32614(6) 0.0539(3) Uani d . 1 . .
    N N10 0.1831(2) 0.0730(2) 0.28268(18) 0.0489(7) Uani d . 1 . .
    H H10 0.259(2) 0.0614(19) 0.302(2) 0.051(8) Uiso d . 1 . .
    C C11 0.1464(2) 0.0882(2) 0.1678(2) 0.0420(7) Uani d . 1 . .
    C C12 0.1835(2) 0.0159(2) 0.0971(2) 0.0486(7) Uani d . 1 . .
    H H12 0.2269 -0.0441 0.1241 0.058 Uiso calc R 1 . .
    C C13 0.1559(2) 0.0330(2) -0.0148(2) 0.0492(7) Uani d . 1 . .
    H H13 0.1821 -0.015 -0.0629 0.059 Uiso calc R 1 . .
    C C14 0.0900(3) 0.1207(2) -0.0543(2) 0.0505(7) Uani d . 1 . .
    C C15 0.0518(3) 0.1923(2) 0.0164(2) 0.0548(8) Uani d . 1 . .
    H H15 0.006 0.2512 -0.0107 0.066 Uiso calc R 1 . .
    C C16 0.0815(2) 0.1766(2) 0.1278(2) 0.0501(7) Uani d . 1 . .
    H H16 0.0577 0.2259 0.1757 0.06 Uiso calc R 1 . .
    O O17 0.0601(2) 0.14204(17) -0.16395(17) 0.0751(7) Uani d . 1 . .
    H H17 0.067(3) 0.083(3) -0.211(3) 0.113 Uiso d . 1 . .
    O O18 0.53853(18) 0.28931(15) 0.50440(16) 0.0652(6) Uani d . 1 . .
    C C19 0.4781(3) 0.3585(2) 0.4229(3) 0.0756(10) Uani d . 1 . .
    H H19A 0.5348 0.4155 0.4151 0.113 Uiso calc R 1 . .
    H H19B 0.4006 0.3849 0.4437 0.113 Uiso calc R 1 . .
    H H19C 0.458 0.322 0.3547 0.113 Uiso calc R 1 . .
    O O20 0.6530(2) 0.1626(2) 0.67179(19) 0.0943(8) Uani d . 1 . .
    C C21 0.7566(3) 0.1977(3) 0.6305(4) 0.1032(14) Uani d . 1 . .
    H H21A 0.8255 0.2117 0.6892 0.155 Uiso calc R 1 . .
    H H21B 0.7343 0.2606 0.5898 0.155 Uiso calc R 1 . .
    H H21C 0.783 0.1457 0.5832 0.155 Uiso calc R 1 . .
    O O22 0.54582(15) -0.01140(14) 0.71848(14) 0.0501(5) Uani d . 1 . .
    C C23 0.4836(3) -0.0992(2) 0.7567(2) 0.0669(9) Uani d . 1 . .
    H H23A 0.5424 -0.1348 0.8117 0.1 Uiso calc R 1 . .
    H H23B 0.456 -0.1458 0.6969 0.1 Uiso calc R 1 . .
    H H23C 0.4106 -0.0761 0.7871 0.1 Uiso calc R 1 . .
loop_
    _atom_site_aniso_label
    _atom_site_aniso_U_11
    _atom_site_aniso_U_22
    _atom_site_aniso_U_33
    _atom_site_aniso_U_12
    _atom_site_aniso_U_13
    _atom_site_aniso_U_23
    C1 0.0324(13) 0.0531(16) 0.0315(16) -0.0018(13) 0.0026(12) -0.0023(13)
    C2 0.0410(15) 0.0485(16) 0.0356(16) 0.0011(14) 0.0058(13) 0.0035(12)
    C3 0.0436(15) 0.0451(16) 0.0428(17) -0.0060(14) 0.0114(14) -0.0013(14)
    C4 0.0330(14) 0.0615(18) 0.0408(17) -0.0099(14) -0.0024(13) -0.0017(14)
    C5 0.0342(13) 0.0489(16) 0.0289(15) 0.0021(13) 0.0054(12) 0.0002(12)
    C6 0.0350(14) 0.0475(15) 0.0368(16) -0.0040(13) 0.0061(12) 0.0015(12)
    N7 0.0326(12) 0.0695(17) 0.0347(15) -0.0071(12) 0.0027(12) 0.0069(12)
    C8 0.0348(13) 0.0508(16) 0.0358(17) -0.0001(13) 0.0008(13) 0.0021(13)
    S9 0.0326(4) 0.0859(6) 0.0421(5) -0.0061(4) 0.0031(3) 0.0022(4)
    N10 0.0282(12) 0.0802(18) 0.0378(16) 0.0027(13) 0.0036(11) 0.0030(12)
    C11 0.0302(13) 0.0629(18) 0.0328(17) -0.0070(13) 0.0050(12) 0.0018(14)
    C12 0.0377(15) 0.0613(18) 0.0468(19) 0.0016(14) 0.0074(14) 0.0023(15)
    C13 0.0494(16) 0.0583(18) 0.0414(19) -0.0069(15) 0.0120(14) -0.0037(14)
    C14 0.0537(17) 0.0601(19) 0.0368(18) -0.0173(16) 0.0043(15) 0.0055(15)
    C15 0.0609(18) 0.0531(18) 0.050(2) -0.0024(15) 0.0070(16) 0.0067(15)
    C16 0.0483(16) 0.0567(18) 0.045(2) -0.0036(15) 0.0070(14) -0.0031(14)
    O17 0.1081(19) 0.0753(15) 0.0396(14) -0.0098(14) 0.0056(13) 0.0103(11)
    O18 0.0618(13) 0.0624(13) 0.0684(14) -0.0216(11) 0.0022(11) 0.0138(11)
    C19 0.087(2) 0.0554(19) 0.086(3) -0.0068(18) 0.020(2) 0.0201(19)
    O20 0.0543(14) 0.133(2) 0.0873(18) -0.0382(14) -0.0146(13) 0.0378(15)
    C21 0.049(2) 0.092(3) 0.163(4) -0.006(2) 0.001(2) 0.020(3)
    O22 0.0386(10) 0.0654(12) 0.0443(12) 0.0019(9) 0.0011(9) 0.0128(10)
    C23 0.0617(19) 0.078(2) 0.060(2) 0.0053(18) 0.0080(17) 0.0287(17)
_geom_special_details
;
All e.s.d.'s (except the e.s.d. in the dihedral angle between two l.s. planes)
are estimated using the full covariance matrix. The cell e.s.d.'s are taken
into account individually in the estimation of e.s.d.'s in distances, angles
and torsion angles; correlations between e.s.d.'s in cell parameters are only
used when they are defined by crystal symmetry. An approximate (isotropic)
treatment of cell e.s.d.'s is used for estimating e.s.d.'s involving l.s.
planes.
;
loop_
    _geom_bond_atom_site_label_1
    _geom_bond_atom_site_label_2
    _geom_bond_site_symmetry_2
    _geom_bond_distance
    _geom_bond_publ_flag
    C1 C6 . 1.377(3) ?
    C1 C2 . 1.386(3) ?
    C1 N7 . 1.426(3) ?
    C2 C3 . 1.387(3) ?
    C2 H2 . 0.93 ?
    C3 O18 . 1.371(3) ?
    C3 C4 . 1.394(3) ?
    C4 O20 . 1.370(3) ?
    C4 C5 . 1.389(3) ?
    C5 O22 . 1.368(3) ?
    C5 C6 . 1.380(3) ?
    C6 H6 . 0.93 ?
    N7 C8 . 1.341(3) ?
    N7 H7 . 0.81(3) ?
    C8 N10 . 1.331(3) ?
    C8 S9 . 1.696(2) ?
    N10 C11 . 1.429(3) ?
    N10 H10 . 0.81(2) ?
    C11 C16 . 1.375(3) ?
    C11 C12 . 1.377(3) ?
    C12 C13 . 1.389(3) ?
    C12 H12 . 0.93 ?
    C13 C14 . 1.371(4) ?
    C13 H13 . 0.93 ?
    C14 O17 . 1.374(3) ?
    C14 C15 . 1.376(4) ?
    C15 C16 . 1.381(4) ?
    C15 H15 . 0.93 ?
    C16 H16 . 0.93 ?
    O17 H17 . 0.97(3) ?
    O18 C19 . 1.416(3) ?
    C19 H19A . 0.96 ?
    C19 H19B . 0.96 ?
    C19 H19C . 0.96 ?
    O20 C21 . 1.360(4) ?
    C21 H21A . 0.96 ?
    C21 H21B . 0.96 ?
    C21 H21C . 0.96 ?
    O22 C23 . 1.423(3) ?
    C23 H23A . 0.96 ?
    C23 H23B . 0.96 ?
    C23 H23C . 0.96 ?
loop_
    _geom_angle_atom_site_label_1
    _geom_angle_atom_site_label_2
    _geom_angle_atom_site_label_3
    _geom_angle_site_symmetry_1
    _geom_angle_site_symmetry_3
    _geom_angle
    _geom_angle_publ_flag
    C6 C1 C2 . . 120.9(2) ?
    C6 C1 N7 . . 118.1(2) ?
    C2 C1 N7 . . 120.9(2) ?
    C1 C2 C3 . . 119.1(2) ?
    C1 C2 H2 . . 120.4 ?
    C3 C2 H2 . . 120.4 ?
    O18 C3 C2 . . 123.3(2) ?
    O18 C3 C4 . . 116.0(2) ?
    C2 C3 C4 . . 120.6(2) ?
    O20 C4 C5 . . 117.2(2) ?
    O20 C4 C3 . . 123.5(2) ?
    C5 C4 C3 . . 118.9(2) ?
    O22 C5 C6 . . 123.7(2) ?
    O22 C5 C4 . . 115.5(2) ?
    C6 C5 C4 . . 120.7(2) ?
    C1 C6 C5 . . 119.7(2) ?
    C1 C6 H6 . . 120.2 ?
    C5 C6 H6 . . 120.2 ?
    C8 N7 C1 . . 128.7(2) ?
    C8 N7 H7 . . 117.2(19) ?
    C1 N7 H7 . . 113.9(18) ?
    N10 C8 N7 . . 116.9(2) ?
    N10 C8 S9 . . 123.9(2) ?
    N7 C8 S9 . . 119.23(19) ?
    C8 N10 C11 . . 127.3(2) ?
    C8 N10 H10 . . 117.7(18) ?
    C11 N10 H10 . . 114.6(18) ?
    C16 C11 C12 . . 120.1(2) ?
    C16 C11 N10 . . 120.7(2) ?
    C12 C11 N10 . . 119.1(2) ?
    C11 C12 C13 . . 119.8(3) ?
    C11 C12 H12 . . 120.1 ?
    C13 C12 H12 . . 120.1 ?
    C14 C13 C12 . . 119.8(3) ?
    C14 C13 H13 . . 120.1 ?
    C12 C13 H13 . . 120.1 ?
    C13 C14 O17 . . 122.6(3) ?
    C13 C14 C15 . . 120.3(3) ?
    O17 C14 C15 . . 117.1(3) ?
    C14 C15 C16 . . 120.0(3) ?
    C14 C15 H15 . . 120 ?
    C16 C15 H15 . . 120 ?
    C11 C16 C15 . . 120.0(3) ?
    C11 C16 H16 . . 120 ?
    C15 C16 H16 . . 120 ?
    C14 O17 H17 . . 115(2) ?
    C3 O18 C19 . . 118.8(2) ?
    O18 C19 H19A . . 109.5 ?
    O18 C19 H19B . . 109.5 ?
    H19A C19 H19B . . 109.5 ?
    O18 C19 H19C . . 109.5 ?
    H19A C19 H19C . . 109.5 ?
    H19B C19 H19C . . 109.5 ?
    C21 O20 C4 . . 124.5(3) ?
    O20 C21 H21A . . 109.5 ?
    O20 C21 H21B . . 109.5 ?
    H21A C21 H21B . . 109.5 ?
    O20 C21 H21C . . 109.5 ?
    H21A C21 H21C . . 109.5 ?
    H21B C21 H21C . . 109.5 ?
    C5 O22 C23 . . 117.54(19) ?
    O22 C23 H23A . . 109.5 ?
    O22 C23 H23B . . 109.5 ?
    H23A C23 H23B . . 109.5 ?
    O22 C23 H23C . . 109.5 ?
    H23A C23 H23C . . 109.5 ?
    H23B C23 H23C . . 109.5 ?
loop_
    _geom_hbond_atom_site_label_D
    _geom_hbond_atom_site_label_H
    _geom_hbond_atom_site_label_A
    _geom_hbond_site_symmetry_A
    _geom_hbond_distance_DH
    _geom_hbond_distance_HA
    _geom_hbond_distance_DA
    _geom_hbond_angle_DHA
    N7 H7 S9 3_556 0.81(3) 2.61(3) 3.383(3) 160(2)
    N10 H10 O22 3_656 0.81(2) 2.22(3) 2.975(3) 156(2)
    O17 H17 S9 3 0.97(3) 2.25(4) 3.211(2) 173(3)
