# Supplementary material for: 1-(4-Hy­droxy­phen­yl)-3-(3,4,5-tri­methoxy­phen­yl)thio­urea
Source: Acta Crystallogr Sect E Struct Rep Online. 2010 Nov 27;66(Pt 12):o3303–4. doi: 10.1107/S160053681004866X (PMC3011736; doi:10.1107/S160053681004866X)
Supplement: Supplementary file 2 [file e-66-o3303-Isup2.hkl]

#
# h,k,l, Fc-squared, Fo-squared, sigma(Fo-squared) and status flag
#
data_I
_shelx_title ' [C16 H18 N2 O4 S]in P2(1)/c'
_shelx_refln_list_code          4
_shelx_F_calc_maximum      133.47
_exptl_crystal_F_000       704.00
_reflns_d_resolution_high  0.8107
 
loop_
 _symmetry_equiv_pos_as_xyz
 'x, y, z'
 '-x, y+1/2, -z+1/2'
 '-x, -y, -z'
 'x, -y-1/2, z-1/2'
 
_cell_length_a    10.5705
_cell_length_b    12.8195
_cell_length_c    12.4157
_cell_angle_alpha  90.000
_cell_angle_beta   99.434
_cell_angle_gamma  90.000
 
_shelx_F_squared_multiplier     1.000
 
loop_
 _refln_index_h
 _refln_index_k
 _refln_index_l
 _refln_F_squared_calc
 _refln_F_squared_meas
 _refln_F_squared_sigma
 _refln_observed_status
   1   0   0        3.70        5.45      2.40 o
   2   0   0    17814.06    17300.06    431.96 o
   3   0   0     9843.80     9072.70     77.28 o
   4   0   0       97.62      107.41     10.32 o
   5   0   0     3614.64     3879.99     46.89 o
   6   0   0      911.17     1036.32     27.87 o
   7   0   0     1970.60     1836.56     39.70 o
   8   0   0     1284.51     1283.41     31.92 o
   9   0   0      522.82      587.75     29.68 o
  10   0   0     1251.83     1351.66     44.18 o
  11   0   0      119.68       71.39     15.06 o
  12   0   0       28.78       47.74     17.30 o
   1   1   0     2157.57     1943.03     25.99 o
   2   1   0     6661.52     6524.39     33.59 o
   3   1   0     2677.46     2718.39     22.91 o
   4   1   0     1045.51      968.80     15.51 o
   5   1   0      262.48      288.20     11.77 o
   6   1   0        1.86        1.75      4.58 o
   7   1   0        3.27        8.75      5.47 o
   8   1   0       42.86       47.19      8.05 o
   9   1   0       99.82       91.38     10.53 o
  10   1   0       51.92       33.44      9.13 o
  11   1   0        8.59        8.49      9.74 o
  12   1   0        8.51        3.53     10.09 o
   1   2   0     3145.89     3189.67     63.48 o
   2   2   0      342.63      300.85      8.05 o
   3   2   0     3248.01     3275.32     48.71 o
   4   2   0      911.77      992.82     12.73 o
   5   2   0       86.42      100.99      6.66 o
   6   2   0      387.64      433.41     11.85 o
   7   2   0       44.00       41.92      6.70 o
   8   2   0      547.42      561.46     17.09 o
   9   2   0      443.95      423.15     16.78 o
  10   2   0       65.90       71.25     10.59 o
  11   2   0        0.08        9.17      9.53 o
  12   2   0       14.22       14.97     11.84 o
   1   3   0     9468.46     9399.41    163.99 o
   2   3   0     2198.30     2109.95     47.54 o
   3   3   0      159.19      176.21      6.57 o
   4   3   0     3214.35     3182.95     19.45 o
   5   3   0     2023.28     1963.05     18.69 o
   6   3   0     1471.62     1468.33     22.70 o
   7   3   0       34.68       35.32      6.44 o
   8   3   0       10.17       19.34      7.25 o
   9   3   0        0.11       -2.47      7.22 o
  10   3   0       21.94       17.36      8.51 o
  11   3   0       32.12       35.72     11.01 o
  12   3   0      116.27      123.84     22.56 o
   0   4   0      345.22      312.15      9.36 o
   1   4   0      119.21      102.10      5.33 o
   2   4   0      266.11      253.64      6.51 o
   3   4   0       77.76       88.71      5.29 o
   4   4   0       47.64       61.24      4.43 o
   5   4   0      976.49      978.78     17.89 o
   6   4   0       18.48       12.35      4.01 o
   7   4   0       39.34       37.98      6.27 o
   8   4   0       40.95       23.26      7.52 o
   9   4   0        0.08        1.30      7.55 o
  10   4   0       99.20       82.24     15.44 o
  11   4   0        5.13        3.03     12.91 o
  12   4   0       11.52        7.05     16.22 o
   1   5   0     1354.96     1349.11     14.72 o
   2   5   0      231.80      239.26      7.00 o
   3   5   0     1316.28     1243.67     12.72 o
   4   5   0     4170.20     4276.53     38.20 o
   5   5   0     3215.81     3340.70     29.87 o
   6   5   0     1161.74     1168.97     20.51 o
   7   5   0       50.87       45.50      6.90 o
   8   5   0       26.75       27.64      9.35 o
   9   5   0       99.21      103.18     18.40 o
  10   5   0        6.86        0.64     12.53 o
  11   5   0       68.65       44.86     19.38 o
  12   5   0       72.72       61.81     25.10 o
   0   6   0      217.93      241.28     10.44 o
   1   6   0     1368.83     1299.26     13.91 o
   2   6   0      334.56      381.10      8.43 o
   3   6   0      427.07      445.63      9.64 o
   4   6   0        0.50       -0.97      3.63 o
   5   6   0       28.03       36.11      5.71 o
   6   6   0       10.80        3.46      5.14 o
   7   6   0      418.74      396.74     17.59 o
   8   6   0        5.40       -2.18      9.63 o
   9   6   0      190.65      203.92     21.52 o
  10   6   0       66.49       69.43     18.53 o
  11   6   0       62.15       58.60     19.32 o
   1   7   0       47.70       56.33      4.15 o
   2   7   0      100.15      130.55      6.59 o
   3   7   0      150.50      167.11     12.22 o
   4   7   0      581.90      562.57     21.67 o
   5   7   0       91.71       92.08     10.03 o
   6   7   0       96.83      110.43      8.73 o
   7   7   0      108.41      120.63     12.11 o
   8   7   0      171.66      185.17     17.91 o
   9   7   0       30.34       19.61     15.79 o
  10   7   0       41.28       28.34     20.71 o
  11   7   0        0.66       -8.93     12.54 o
   0   8   0     1649.63     1673.19     26.28 o
   1   8   0      691.77      682.55     11.56 o
   2   8   0        0.11       -0.77      3.41 o
   3   8   0        5.17        4.53      6.86 o
   4   8   0       16.20       18.19      8.03 o
   5   8   0       37.63       25.75     15.64 o
   6   8   0        1.92        5.23     14.80 o
   7   8   0      176.70      195.52     44.28 o
   8   8   0        4.97        1.78      8.50 o
   9   8   0      215.77      252.27     29.22 o
  10   8   0       46.18       47.26     16.01 o
  11   8   0       35.16       23.25     19.99 o
   1   9   0       18.06       12.97      4.24 o
   2   9   0       38.63       40.17      4.52 o
   3   9   0        7.73        9.06      6.98 o
   4   9   0       77.77       66.50     10.23 o
   5   9   0       19.30       10.41     13.05 o
   6   9   0       12.65        1.98     16.75 o
   7   9   0       10.18       24.33     15.91 o
  10   9   0        4.48        5.11     23.95 o
   0  10   0       12.98        2.48      8.06 o
   1  10   0      338.73      351.80     11.90 o
   2  10   0       61.67       70.33      6.22 o
   3  10   0       50.11       41.57      9.16 o
   4  10   0       19.76       10.68      8.64 o
   5  10   0        0.49        0.65     12.69 o
   6  10   0        1.75       -3.21     13.24 o
   7  10   0       52.57       24.47     24.21 o
   8  10   0       31.54       28.76     32.73 o
   1  11   0        0.68       -0.77      5.98 o
   2  11   0       14.55        3.47      6.06 o
   3  11   0       54.44       80.37     12.09 o
   4  11   0       39.18       24.10     15.05 o
   5  11   0        4.19       12.40     13.95 o
   6  11   0       37.33       29.44     16.13 o
   7  11   0       19.42       20.94     17.62 o
   8  11   0        6.62        5.80     31.51 o
   9  11   0        1.18       -1.22     22.50 o
   0  12   0       58.72       55.86     12.30 o
   1  12   0        3.91       -0.09      6.61 o
   2  12   0      214.25      214.73     12.53 o
   3  12   0       21.98       12.25      9.69 o
   4  12   0       73.16       75.38     12.64 o
   5  12   0       14.40       -1.73     14.32 o
   6  12   0        8.84       13.37     16.49 o
   7  12   0       20.57       20.20     19.09 o
   8  12   0        1.25       -9.00     32.34 o
   1  13   0       67.34       67.37      9.59 o
   2  13   0        9.37        4.03      7.36 o
   3  13   0       10.59       17.04     10.35 o
   4  13   0       12.39        6.08     14.90 o
   5  13   0        0.91       -5.07     15.10 o
   6  13   0        6.89       15.53     17.41 o
   7  13   0       17.25       13.18     19.75 o
   0  14   0       13.06       10.17     11.30 o
   1  14   0        8.51        2.76      7.87 o
   2  14   0       16.42        9.50     10.77 o
   3  14   0       56.16       33.30     12.41 o
   4  14   0       20.87       19.29     16.53 o
   5  14   0        0.53        2.23     16.50 o
   1  15   0        6.97       13.29      8.67 o
   2  15   0        0.77        2.14     11.10 o
   3  15   0        3.84        8.21     11.67 o
   4  15   0        0.14        2.87     16.18 o
 -12   1   1      441.14      460.46     22.79 o
 -11   1   1        4.39        7.29      8.52 o
 -10   1   1      192.32      199.35     14.50 o
  -9   1   1        6.17        7.58      6.80 o
  -8   1   1        9.59        7.50      5.73 o
  -7   1   1       18.36       18.03      5.40 o
  -6   1   1     1489.54     1616.95     20.53 o
  -5   1   1      763.75      725.03     13.14 o
  -4   1   1     6327.25     6355.05     67.17 o
  -3   1   1     6530.99     6889.02     82.72 o
  -2   1   1      368.40      282.57      8.53 o
   0   1   1     2641.29     2646.76     28.23 o
   1   1   1        6.43        1.97      2.85 o
   2   1   1       12.80       17.95      4.51 o
   3   1   1       28.59       49.14      4.88 o
   4   1   1     4882.82     4868.03     42.78 o
   5   1   1     3111.20     3385.70     32.30 o
   6   1   1      519.50      476.31     14.61 o
   7   1   1      112.94       96.85      9.52 o
   8   1   1       76.77       61.68     10.33 o
   9   1   1       29.10       21.46      9.27 o
  10   1   1       30.69       17.58      9.30 o
  11   1   1       14.86        7.04     10.01 o
  12   1   1       67.38       76.76     15.40 o
 -12   2   1       30.52       27.85     11.22 o
 -11   2   1       15.36        7.76      9.41 o
 -10   2   1        3.89        2.28      7.29 o
  -9   2   1      207.86      201.60     13.44 o
  -8   2   1      117.43      110.58     10.02 o
  -7   2   1       17.32       15.02      5.30 o
  -6   2   1      470.24      486.17     12.10 o
  -5   2   1      830.91      782.27     13.95 o
  -4   2   1     1686.18     1725.15     33.44 o
  -3   2   1     7201.52     7226.99    112.18 o
  -2   2   1     2553.00     2372.53     35.14 o
   0   2   1      697.88      610.54     10.65 o
   1   2   1     3834.24     3786.44     73.56 o
   2   2   1     3104.63     3084.57     65.29 o
   3   2   1      124.59      121.10      6.94 o
   4   2   1      289.35      299.42      8.94 o
   5   2   1     1105.12     1218.37     21.52 o
   6   2   1      322.70      278.00     10.67 o
   7   2   1        0.40        0.86      5.74 o
   8   2   1      238.20      223.54     13.27 o
   9   2   1      330.63      316.09     16.98 o
  10   2   1        0.36        8.03      8.85 o
  11   2   1      158.57      143.92     15.50 o
  12   2   1       41.21       44.90     13.92 o
 -12   3   1       63.73       64.78     14.37 o
 -11   3   1       99.38      108.31     14.16 o
 -10   3   1        0.65        1.22      7.55 o
  -9   3   1        1.50        0.76      6.50 o
  -8   3   1      152.04      148.02     11.03 o
  -7   3   1      190.17      186.09      9.90 o
  -6   3   1        1.20       -4.05      4.05 o
  -5   3   1     1273.66     1185.20     19.34 o
  -4   3   1     2360.49     2386.35     17.13 o
  -3   3   1       58.71       58.92      4.72 o
  -2   3   1     4155.97     3932.01     96.95 o
  -1   3   1     3625.03     3778.74     52.18 o
   0   3   1     1449.76     1394.53     12.47 o
   1   3   1      217.80      220.80      7.78 o
   2   3   1     8934.17     8972.83     92.31 o
   3   3   1       59.29       55.72      5.01 o
   4   3   1     1379.23     1447.33     17.72 o
   5   3   1      190.30      171.24      7.65 o
   6   3   1     1927.53     1902.30     23.84 o
   7   3   1       71.82       74.82      7.67 o
   8   3   1       35.37       25.11      7.29 o
   9   3   1      205.11      179.67     14.31 o
  10   3   1        0.37       -1.64      8.44 o
  11   3   1       19.12       24.76     13.42 o
  12   3   1       12.73        7.02     15.43 o
 -12   4   1        2.06        7.11     14.15 o
 -11   4   1        2.78        7.87     12.83 o
 -10   4   1      213.32      212.72     14.99 o
  -9   4   1      400.72      381.81     20.13 o
  -8   4   1      181.14      151.66     11.10 o
  -7   4   1      502.70      496.54     13.71 o
  -6   4   1        1.03       -2.61      3.44 o
  -5   4   1       11.97       11.15      3.72 o
  -4   4   1      117.52      120.45      6.34 o
  -3   4   1      565.85      559.25     17.21 o
  -2   4   1      617.26      606.17     17.35 o
  -1   4   1     4311.75     4148.53     72.83 o
   0   4   1    11152.31    11089.09     82.01 o
   1   4   1       45.90       46.29      4.37 o
   2   4   1      120.20      136.11      6.35 o
   3   4   1       30.65       38.66      4.30 o
   4   4   1      165.34      194.93      8.14 o
   5   4   1       18.12       11.92      3.90 o
   6   4   1       10.87       10.27      4.65 o
   7   4   1        2.52       -0.87      5.22 o
   8   4   1      226.05      227.25     13.56 o
   9   4   1       75.41       80.68     11.18 o
  10   4   1      140.30      148.24     25.38 o
  11   4   1       53.22       53.94     19.68 o
  12   4   1       47.09       53.03     21.59 o
 -12   5   1        9.79       14.91     16.84 o
 -11   5   1        0.60        9.97     14.02 o
 -10   5   1        0.01       -5.08     11.40 o
  -9   5   1      121.02      105.65     13.38 o
  -8   5   1      849.97      845.05     25.55 o
  -7   5   1      182.71      170.40     10.99 o
  -6   5   1        0.37       -0.78      3.99 o
  -5   5   1      863.64      821.23     12.56 o
  -4   5   1      258.52      250.77     13.18 o
  -3   5   1        0.30       -2.20      5.66 o
  -2   5   1      124.02      153.36     10.90 o
  -1   5   1     1430.92     1420.79     17.14 o
   0   5   1      194.20      191.26      7.34 o
   1   5   1      390.21      429.52      9.29 o
   2   5   1      152.37      136.37      6.73 o
   3   5   1     1069.44     1045.70     15.72 o
   4   5   1       11.78        9.39      4.39 o
   5   5   1      689.34      772.15     12.02 o
   6   5   1        2.10       -4.55      4.55 o
   7   5   1      118.32      123.07     11.36 o
   8   5   1       55.71       55.56     12.22 o
   9   5   1       99.82       85.81     16.73 o
  10   5   1       76.33       82.23     25.17 o
  11   5   1        6.54        5.03     19.83 o
  12   5   1        2.50        9.25     16.68 o
 -12   6   1        0.27       -1.09     14.94 o
 -11   6   1       38.19       28.60     16.03 o
 -10   6   1      171.83      185.73     24.14 o
  -9   6   1        3.87        9.87      9.06 o
  -8   6   1     2470.09     2573.23     43.92 o
  -7   6   1        0.71        4.14      5.49 o
  -6   6   1     1605.15     1584.45     23.09 o
  -5   6   1        6.34        4.56      5.95 o
  -4   6   1      816.21      884.87     25.66 o
  -3   6   1     1309.32     1320.57     27.37 o
  -2   6   1        9.36       15.81      6.63 o
  -1   6   1     3344.20     3475.52     31.32 o
   0   6   1     2056.68     2025.95     20.27 o
   1   6   1      885.44      851.83     13.23 o
   2   6   1     2653.77     2794.23     28.59 o
   3   6   1      261.07      326.31      8.92 o
   4   6   1      325.22      320.70     10.64 o
   5   6   1       69.15       73.22      8.06 o
   6   6   1      252.08      263.71     13.29 o
   7   6   1      292.87      327.76     19.64 o
   8   6   1        2.50       -0.16      9.75 o
   9   6   1      295.51      302.88     33.72 o
  10   6   1        0.03        1.68     16.86 o
  11   6   1       61.07       71.94     25.10 o
 -11   7   1        1.65       -4.45     13.36 o
 -10   7   1        9.28       10.85     12.62 o
  -9   7   1       84.09       86.99     12.93 o
  -8   7   1      114.09      112.74     12.58 o
  -7   7   1      111.93      107.95     19.36 o
  -6   7   1       13.46       10.86     12.19 o
  -5   7   1      138.25      131.87     17.28 o
  -4   7   1        7.08        2.87      7.98 o
  -3   7   1        0.36       -0.19      7.03 o
  -2   7   1      920.24      960.49     25.83 o
  -1   7   1      251.44      262.65      7.21 o
   0   7   1      947.28      889.03     15.17 o
   1   7   1     1431.83     1421.39     19.06 o
   2   7   1      263.29      279.42      9.42 o
   3   7   1      534.24      532.44     11.19 o
   4   7   1        0.60        1.27      4.30 o
   5   7   1      721.61      740.11     20.35 o
   6   7   1        3.50       -5.50      8.38 o
   7   7   1      300.14      298.01     17.20 o
   8   7   1        4.62        6.35      9.72 o
   9   7   1      207.86      183.46     29.75 o
  10   7   1       75.67       64.84     22.35 o
  11   7   1        1.15       -0.38     18.31 o
 -11   8   1       11.89       14.73     14.28 o
 -10   8   1       36.13       31.26     14.01 o
  -9   8   1        1.96       -0.23     20.06 o
  -8   8   1       90.40       66.29     26.39 o
  -7   8   1      143.13      138.46     21.41 o
  -6   8   1       10.49        4.55     12.29 o
  -5   8   1       80.20       82.79     15.86 o
  -4   8   1       97.63       94.19     15.30 o
  -3   8   1        0.66       -0.11      8.54 o
  -2   8   1       36.81       52.19      6.10 o
  -1   8   1        9.06       13.09      3.24 o
   0   8   1      229.17      240.83      8.26 o
   1   8   1      540.13      543.54     12.45 o
   2   8   1        9.79        8.87      4.07 o
   3   8   1      190.78      203.20      8.89 o
   4   8   1        4.17        8.48      5.48 o
   5   8   1      318.36      316.50     15.38 o
   6   8   1      574.22      606.58     20.51 o
   7   8   1      232.68      234.22     15.81 o
   8   8   1       18.41       20.89     10.38 o
   9   8   1       11.92       -2.06     14.72 o
  10   8   1       37.44       31.96     19.53 o
 -10   9   1       21.65       34.86     28.76 o
  -9   9   1        4.33        1.60     20.06 o
  -8   9   1        2.54        7.93     19.53 o
  -7   9   1       28.37       29.24     18.10 o
  -6   9   1       47.82       30.53     14.68 o
  -5   9   1      307.23      311.74     25.55 o
  -4   9   1       21.46        6.09     11.06 o
  -3   9   1        8.64        5.90     10.03 o
  -2   9   1       44.68       39.87      5.75 o
  -1   9   1        4.14        4.73      3.99 o
   0   9   1      622.67      641.88     13.19 o
   1   9   1       39.57       34.83      5.39 o
   2   9   1       14.17       19.92      6.13 o
   3   9   1      200.28      196.64     11.00 o
   4   9   1       75.28       99.46      8.92 o
   5   9   1      374.63      397.50     20.42 o
   6   9   1        0.10        0.28      9.01 o
   7   9   1      248.20      281.87     28.46 o
   8   9   1       70.83       88.25     17.94 o
   9   9   1       16.62       -5.42     13.20 o
  10   9   1        5.10        3.59     16.02 o
 -10  10   1        4.55        3.97     23.34 o
  -9  10   1       19.29       14.11     24.87 o
  -8  10   1        1.40       -4.96     17.62 o
  -7  10   1        3.65       -6.63     11.01 o
  -6  10   1       35.03       19.74     15.01 o
  -5  10   1      174.62      178.11     21.67 o
  -4  10   1       96.38       94.44     16.46 o
  -3  10   1       38.25       33.96     12.82 o
  -2  10   1      108.76      109.08      8.35 o
  -1  10   1      472.54      513.62     13.20 o
   0  10   1      255.22      257.61     11.89 o
   1  10   1        3.00        7.84      5.93 o
   2  10   1       37.77       31.95      7.64 o
   3  10   1        0.26       -6.37      6.52 o
   4  10   1       18.12       11.18      7.57 o
   5  10   1        5.49       -0.29     15.21 o
   6  10   1        5.72      -10.27     22.01 o
   7  10   1       33.69       36.32     21.92 o
   8  10   1       19.75       56.98     34.10 o
  -9  11   1        0.34       10.22     22.50 o
  -8  11   1        4.89        8.20     17.82 o
  -7  11   1        7.84       -3.17     12.08 o
  -6  11   1       11.06        5.83     15.05 o
  -5  11   1       59.09       36.92     15.55 o
  -4  11   1       35.90       40.98     14.62 o
  -3  11   1       72.80       57.21     14.67 o
  -2  11   1      222.75      242.25     13.69 o
  -1  11   1      328.68      338.05     13.45 o
   0  11   1        1.17        9.24      6.38 o
   1  11   1        0.04       -0.95      6.13 o
   2  11   1        3.99        3.22      7.03 o
   3  11   1      239.77      260.45     14.58 o
   4  11   1       15.17       29.38     10.51 o
   5  11   1       36.29       47.54     16.41 o
   6  11   1       31.65       41.92     16.78 o
   7  11   1       63.81       63.10     19.76 o
   8  11   1       10.68        2.36     32.12 o
  -8  12   1       20.89       22.59     22.12 o
  -7  12   1       18.56       24.50     14.41 o
  -6  12   1       22.95        8.29     12.59 o
  -5  12   1        0.03        3.71     10.89 o
  -4  12   1      123.25      124.97     19.82 o
  -3  12   1       28.19       25.14     13.48 o
  -2  12   1       58.13       49.96      9.42 o
  -1  12   1      139.89      145.49     11.07 o
   0  12   1        3.14        0.23      6.48 o
   1  12   1       43.12       41.91      8.36 o
   2  12   1      369.46      386.74     17.12 o
   3  12   1       44.49       58.47      9.95 o
   4  12   1        0.17       -1.21      9.93 o
   5  12   1       21.67       28.24     16.40 o
   6  12   1        5.55       16.41     16.77 o
   7  12   1        0.97        6.32     18.30 o
   8  12   1       24.50       16.25     34.86 o
  -7  13   1        3.14       -1.73     13.76 o
  -6  13   1        0.07        3.66     12.96 o
  -5  13   1        2.37       -2.80     15.93 o
  -4  13   1        1.20       -5.50     13.65 o
  -3  13   1       12.72       17.25     14.08 o
  -2  13   1       14.61       10.26      8.66 o
  -1  13   1       14.39       14.15      7.59 o
   0  13   1        3.38       -3.61      7.10 o
   1  13   1      146.40      115.74     11.32 o
   2  13   1        0.14       -0.73      8.37 o
   3  13   1       13.83       13.93      8.74 o
   4  13   1       39.27       47.53     13.11 o
   5  13   1        6.68        3.71     15.59 o
   6  13   1       17.42       25.97     18.47 o
   7  13   1       38.26       41.38     20.88 o
  -6  14   1       23.62       17.38     19.48 o
  -5  14   1        8.98        6.33     17.11 o
  -4  14   1      114.56      126.89     22.31 o
  -3  14   1       32.14       17.42     15.75 o
  -2  14   1        3.08       10.63      9.30 o
  -1  14   1       10.55        5.18      7.85 o
   0  14   1        4.62       -0.27      7.86 o
   1  14   1       52.99       61.70     10.08 o
   2  14   1        5.98        4.74      8.56 o
   3  14   1       82.88       72.03     14.08 o
   4  14   1       34.85       24.05     12.72 o
   5  14   1       16.56       20.23     17.68 o
  -4  15   1        2.21      -13.82     15.66 o
  -3  15   1       30.26       26.53     16.52 o
  -2  15   1        0.46       -3.66      9.46 o
  -1  15   1        0.06        6.17      8.30 o
   0  15   1        1.58       -2.09      8.28 o
   1  15   1        9.75       10.32      8.70 o
   2  15   1        0.83       -0.57      9.21 o
   3  15   1       41.98       32.73     13.35 o
 -13   0   2       35.80       41.87     18.37 o
 -12   0   2       95.88       94.60     20.27 o
 -11   0   2        3.91        2.67     11.00 o
 -10   0   2       17.93       18.86     10.81 o
  -9   0   2        0.07        5.79      8.56 o
  -8   0   2      802.28      766.67     24.77 o
  -7   0   2     1018.83      984.91     25.33 o
  -6   0   2     2531.02     2570.13     40.77 o
  -5   0   2       23.71       40.98      6.80 o
  -4   0   2      295.87      250.02      9.70 o
  -3   0   2       56.42       55.54      5.99 o
  -2   0   2        0.91        3.51      6.10 o
   0   0   2     2235.77     2029.23     30.90 o
   1   0   2       49.41       38.25      6.98 o
   2   0   2     3029.57     2853.86     54.47 o
   3   0   2      444.96      467.22     19.04 o
   4   0   2     1295.95     1249.08     23.88 o
   5   0   2      461.96      578.70     21.48 o
   6   0   2       47.06       58.44     10.90 o
   7   0   2        1.17       -2.31      8.27 o
   8   0   2       30.68        8.87     13.02 o
   9   0   2       32.26       28.95     16.09 o
  10   0   2      147.22      142.27     25.97 o
  11   0   2      156.95      134.33     25.76 o
  12   0   2      224.65      224.13     34.50 o
 -13   1   2       33.33       28.05     12.19 o
 -12   1   2       17.98       21.51     10.83 o
 -11   1   2       36.07       29.00      9.28 o
 -10   1   2        0.13       -6.56      6.56 o
  -9   1   2        7.47        2.97      6.06 o
  -8   1   2      158.60      151.45     11.19 o
  -7   1   2       30.46       35.18      6.59 o
  -6   1   2       26.73       20.04      5.04 o
  -5   1   2      106.46       87.66      6.77 o
  -4   1   2     1056.96     1088.11     14.24 o
  -3   1   2      612.20      477.50     10.13 o
  -2   1   2      184.23      147.43     11.66 o
  -1   1   2     7093.16     7182.18     40.39 o
   0   1   2      539.42      436.05      9.26 o
   1   1   2        1.48        3.26      3.47 o
   2   1   2     1545.56     1526.70     26.17 o
   3   1   2       76.17       57.20      5.91 o
   4   1   2     1778.00     1872.73     34.26 o
   5   1   2       89.24      115.89      8.23 o
   6   1   2      288.59      272.79     11.68 o
   7   1   2       27.22       26.39      7.43 o
   8   1   2       58.38       64.95     10.85 o
   9   1   2      157.61      148.39     16.94 o
  10   1   2       72.25       70.69     13.37 o
  11   1   2        0.00        2.58     12.15 o
  12   1   2        1.76        3.52     12.11 o
 -12   2   2        5.21       -0.39      9.84 o
 -11   2   2       37.41       36.27      9.73 o
 -10   2   2       28.49       24.85      8.52 o
  -9   2   2       96.85       99.28     10.56 o
  -8   2   2      218.48      212.55     12.66 o
  -7   2   2     1105.23     1117.51     18.79 o
  -6   2   2     1623.74     1599.34     21.56 o
  -5   2   2      654.85      619.15     13.17 o
  -4   2   2      655.34      597.24     18.08 o
  -3   2   2      125.96      126.77      6.60 o
  -2   2   2    14398.45    15518.15     66.07 o
  -1   2   2     8584.54     8302.89    124.53 o
   0   2   2     5719.82     5478.92     73.95 o
   1   2   2       33.99       31.70      4.24 o
   2   2   2     5201.87     5353.35     74.54 o
   3   2   2      228.32      234.67      9.09 o
   4   2   2     3675.61     3742.88     58.58 o
   5   2   2       18.55       19.18      4.76 o
   6   2   2      220.80      211.12     10.73 o
   7   2   2        3.43       -2.03      6.02 o
   8   2   2      203.10      199.25     15.48 o
   9   2   2      156.63      120.75     15.80 o
  10   2   2      223.51      221.59     17.00 o
  11   2   2       47.31       72.41     14.31 o
  12   2   2      192.31      195.06     27.02 o
 -12   3   2       44.86       49.82     12.04 o
 -11   3   2       48.65       47.15     11.53 o
 -10   3   2       77.41       87.83     10.97 o
  -9   3   2      139.92      138.96     11.76 o
  -8   3   2       65.30       59.42      8.28 o
  -7   3   2      101.17      107.23      8.11 o
  -6   3   2     1632.37     1669.38     18.15 o
  -5   3   2       22.75       27.90      3.64 o
  -4   3   2      242.32      224.37      6.19 o
  -3   3   2      761.81      806.26     21.20 o
  -2   3   2      466.00      465.43     17.84 o
  -1   3   2     9665.45     9673.35    245.35 o
   0   3   2     4191.45     3708.94     20.79 o
   1   3   2     2666.55     2678.80     25.79 o
   2   3   2      401.97      413.72     21.44 o
   3   3   2       97.13      109.76      7.32 o
   4   3   2      239.45      244.11      8.65 o
   5   3   2      374.58      339.24     11.10 o
   6   3   2      346.37      386.46     12.07 o
   7   3   2      572.99      539.82     17.92 o
   8   3   2      404.62      365.01     15.51 o
   9   3   2       97.09       94.24     11.88 o
  10   3   2        2.00       -3.66      8.69 o
  11   3   2        1.33       -0.86     17.05 o
  12   3   2       37.50       41.95     18.14 o
 -12   4   2       42.80       29.88     16.14 o
 -11   4   2        0.02        6.90     11.27 o
 -10   4   2       80.79       66.91     11.08 o
  -9   4   2        0.28       -4.29      6.68 o
  -8   4   2       91.99       87.60      9.95 o
  -7   4   2      232.17      242.57     10.74 o
  -6   4   2      990.09      994.01     14.79 o
  -5   4   2      346.06      389.60      8.22 o
  -4   4   2       54.38       44.35      6.23 o
  -3   4   2      304.00      273.93     11.68 o
  -2   4   2       40.32       47.07      6.90 o
  -1   4   2     1622.57     1756.31     38.53 o
   0   4   2      309.95      316.02      8.00 o
   1   4   2      626.45      691.07     13.39 o
   2   4   2        8.81        9.25      4.41 o
   3   4   2     1604.66     1870.02     24.21 o
   4   4   2      404.51      478.48     11.63 o
   5   4   2        3.49       12.24      4.72 o
   6   4   2       36.59       40.35      6.28 o
   7   4   2      376.92      403.32     13.89 o
   8   4   2      247.17      245.96     14.43 o
   9   4   2       24.84       15.33     11.66 o
  10   4   2       33.82       10.07     21.74 o
  11   4   2        6.15       -4.04     20.14 o
  12   4   2        3.88        8.32     24.79 o
 -12   5   2      127.82      134.81     25.00 o
 -11   5   2       70.54       72.68     19.21 o
 -10   5   2      124.84      129.04     19.14 o
  -9   5   2       11.27        9.91      7.54 o
  -8   5   2       11.20        5.72      6.81 o
  -7   5   2        0.10       -1.12      4.68 o
  -6   5   2        7.75       10.44      4.70 o
  -5   5   2        0.06        4.69      5.27 o
  -4   5   2       26.09       28.56      5.93 o
  -3   5   2      226.43      189.05     11.25 o
  -2   5   2     1020.19      913.72     32.94 o
  -1   5   2     1335.21     1304.22     14.77 o
   0   5   2      667.23      639.45     13.32 o
   1   5   2      690.37      695.95     14.46 o
   2   5   2     1042.57      996.06     15.07 o
   3   5   2       40.61       67.89      6.29 o
   4   5   2      553.85      542.72     14.01 o
   5   5   2       67.66       85.28      7.17 o
   6   5   2      439.85      404.93     13.14 o
   7   5   2       85.79       72.06     11.78 o
   8   5   2      947.66      963.92     38.27 o
   9   5   2       13.15        7.39     12.29 o
  10   5   2       37.16       44.40     22.50 o
  11   5   2        2.73       18.46     21.59 o
 -12   6   2      153.04      166.32     26.81 o
 -11   6   2        2.25       -5.16     12.94 o
 -10   6   2        7.33        4.70     11.77 o
  -9   6   2      411.99      419.51     21.24 o
  -8   6   2        1.62       -6.52      7.17 o
  -7   6   2      906.56      891.83     16.01 o
  -6   6   2      113.28      112.22     13.07 o
  -5   6   2      114.27      126.51     10.10 o
  -4   6   2       65.91       52.14      7.88 o
  -3   6   2      406.36      410.17     14.96 o
  -2   6   2      445.32      452.22     14.34 o
  -1   6   2      168.51      155.78      6.61 o
   0   6   2      244.71      214.05      8.07 o
   1   6   2      188.12      204.33      9.42 o
   2   6   2      123.04      122.46      7.50 o
   3   6   2        1.16        0.72      4.12 o
   4   6   2        5.14       -0.93      4.12 o
   5   6   2      298.93      296.88     17.02 o
   6   6   2       66.50       82.35     14.13 o
   7   6   2       65.85       70.21     15.03 o
   8   6   2        3.30        1.13     10.54 o
   9   6   2       12.96        7.48     17.39 o
  10   6   2        0.55        4.35     17.55 o
  11   6   2       42.63       40.35     24.26 o
 -11   7   2      330.67      328.24     29.88 o
 -10   7   2       46.42       33.51     14.29 o
  -9   7   2        2.06        5.25     13.16 o
  -8   7   2        3.36       12.66     19.15 o
  -7   7   2      389.15      369.82     23.96 o
  -6   7   2      340.33      361.50     22.05 o
  -5   7   2      102.15      137.24     14.60 o
  -4   7   2      126.37      125.91     11.70 o
  -3   7   2      256.07      263.02     13.84 o
  -2   7   2      232.85      151.56     46.10 o
  -1   7   2      997.00      988.50     11.82 o
   0   7   2       83.33      115.16      6.95 o
   1   7   2       20.23       32.51      5.22 o
   2   7   2       26.24       33.45      5.45 o
   3   7   2      100.75      104.04      8.90 o
   4   7   2       39.78       27.82      6.84 o
   5   7   2      208.09      183.37     17.60 o
   6   7   2      457.95      456.62     37.32 o
   7   7   2        2.60       -0.24     10.96 o
   8   7   2      124.77      119.16     20.25 o
   9   7   2      138.59      135.94     28.45 o
  10   7   2       39.32       16.40     18.77 o
  11   7   2        1.94       -6.18     17.93 o
 -11   8   2        3.30       12.59     24.11 o
 -10   8   2       98.35       71.71     32.73 o
  -9   8   2       14.15       28.30     23.80 o
  -8   8   2        0.03        4.42     18.69 o
  -7   8   2      353.56      364.52     24.40 o
  -6   8   2       53.41       53.35     12.88 o
  -5   8   2      605.74      591.42     24.34 o
  -4   8   2      446.39      494.87     23.43 o
  -3   8   2      461.64      468.90     19.33 o
  -2   8   2      192.48      205.11     12.51 o
  -1   8   2      491.60      501.72      9.95 o
   0   8   2       61.22       61.23      6.19 o
   1   8   2      269.37      285.10     10.44 o
   2   8   2        1.14       -2.96      4.67 o
   3   8   2      930.08      948.01     25.35 o
   4   8   2       91.42      118.50     11.91 o
   5   8   2     1055.45     1066.47     48.95 o
   6   8   2       90.08      109.57     16.23 o
   7   8   2       44.61       41.75     13.25 o
   8   8   2       44.94       34.33     18.54 o
   9   8   2        8.65       -3.89     15.87 o
  10   8   2        5.83       14.65     18.77 o
 -10   9   2        1.22       -1.75     22.12 o
  -9   9   2       40.43       29.98     25.17 o
  -8   9   2        4.81       -5.03     18.84 o
  -7   9   2        0.00       -6.93     10.61 o
  -6   9   2       27.81       39.14     12.10 o
  -5   9   2      258.41      263.55     20.33 o
  -4   9   2        3.42        8.69      8.72 o
  -3   9   2       12.40        4.14      7.76 o
  -2   9   2      417.96      402.82     14.25 o
  -1   9   2      108.91      100.77      5.65 o
   0   9   2       45.93       45.77      6.88 o
   1   9   2       97.80       98.61      9.40 o
   2   9   2        1.31        1.89      6.38 o
   3   9   2        5.48       -1.47      7.05 o
   4   9   2      236.01      228.50     15.35 o
   5   9   2       42.42       53.76     12.85 o
   6   9   2      126.71      139.08     17.85 o
   7   9   2        7.23        5.08     10.85 o
   8   9   2        0.01        2.20     18.31 o
   9   9   2       10.63       17.32     16.48 o
  10   9   2        8.35        4.35     16.94 o
 -10  10   2        0.13       -5.34     23.42 o
  -9  10   2       16.46       21.74     23.95 o
  -8  10   2       37.33       26.17     23.34 o
  -7  10   2       50.64       48.63     14.45 o
  -6  10   2      103.57       95.79     16.08 o
  -5  10   2      285.64      257.23     19.98 o
  -4  10   2        0.05        3.12      9.10 o
  -3  10   2      129.01       84.70     40.67 o
  -2  10   2       90.30       93.99      8.44 o
  -1  10   2       99.89       74.02      6.52 o
   0  10   2      174.33      173.21     12.11 o
   1  10   2       10.32       13.22      6.87 o
   2  10   2       22.45       26.20      8.52 o
   3  10   2      105.63       97.42     11.77 o
   4  10   2      104.75      110.07     12.74 o
   5  10   2       25.64       26.55     11.62 o
   6  10   2        2.29       -1.38     10.52 o
   7  10   2       47.39       58.45     14.37 o
   8  10   2       20.33       21.09     21.36 o
   9  10   2       10.80       13.96     16.55 o
  -9  11   2        2.61        4.96     22.81 o
  -8  11   2        1.28        6.79     20.75 o
  -7  11   2        9.10        4.06     12.05 o
  -6  11   2        3.60       10.85     11.69 o
  -5  11   2       19.76       21.16     11.57 o
  -4  11   2        0.97        1.21      9.49 o
  -3  11   2        0.42       -6.29     11.42 o
  -2  11   2       41.68       29.65      8.03 o
  -1  11   2        6.66        5.50      6.18 o
   0  11   2      197.28      252.32     12.87 o
   1  11   2       78.54       78.98      9.33 o
   2  11   2       32.25       35.45      9.67 o
   3  11   2        1.08        5.84      8.27 o
   4  11   2        1.61        8.40      8.75 o
   5  11   2        1.05        7.13      9.10 o
   6  11   2        6.40       -2.46     11.45 o
   7  11   2       25.16       12.80     20.71 o
   8  11   2        3.91       -1.53     30.67 o
  -8  12   2        1.23        3.28     18.19 o
  -7  12   2       20.46       11.42     13.96 o
  -6  12   2       31.07       24.86     13.93 o
  -5  12   2        0.32       -3.89     10.88 o
  -4  12   2        7.11       -4.33     13.85 o
  -3  12   2      141.00       82.93     17.11 o
  -2  12   2       10.06       15.82      7.84 o
  -1  12   2       50.79       46.77      8.27 o
   0  12   2       79.16       85.28      9.91 o
   1  12   2       17.40       14.29      7.41 o
   2  12   2      158.82      158.54     13.69 o
   3  12   2      191.27      180.00     15.69 o
   4  12   2        1.22       -2.03      8.63 o
   5  12   2       10.18        3.62     11.92 o
   6  12   2        0.73       22.81     22.62 o
   7  12   2       15.87       25.91     23.19 o
  -7  13   2       17.58       26.55     15.62 o
  -6  13   2        2.67       13.17     17.31 o
  -5  13   2       11.05       26.70     17.11 o
  -4  13   2       63.93       43.45     17.26 o
  -3  13   2       23.63        8.59     13.50 o
  -2  13   2       33.21       41.73      9.56 o
  -1  13   2       78.34       92.66     10.29 o
   0  13   2      121.34      133.26     11.73 o
   1  13   2      250.13      237.45     16.08 o
   2  13   2       30.61       30.86      9.92 o
   3  13   2        0.12        3.00      8.78 o
   4  13   2       36.08       36.40     10.56 o
   5  13   2       29.05       31.94     13.44 o
   6  13   2        5.80        0.55     16.77 o
  -6  14   2        4.03       20.42     19.40 o
  -5  14   2       21.74       23.64     18.55 o
  -4  14   2       17.55        7.11     16.09 o
  -3  14   2       71.20       50.61     17.15 o
  -2  14   2        4.91       10.03      8.95 o
  -1  14   2       68.51       62.75      9.97 o
   0  14   2        3.62        3.82      7.95 o
   1  14   2        2.51        4.18      8.87 o
   2  14   2       31.69       26.51     10.05 o
   3  14   2        1.29       -2.06      9.07 o
   4  14   2       32.87       19.20     12.69 o
   5  14   2        2.78       -4.95     12.53 o
  -3  15   2       53.41       51.04     18.14 o
  -2  15   2        0.92        4.39      9.69 o
  -1  15   2       21.50       13.34      8.63 o
   0  15   2        5.79       11.08      8.61 o
   1  15   2        1.93       11.19      9.66 o
   2  15   2       21.97       20.30     10.33 o
   3  15   2       11.57       10.39     10.24 o
 -13   1   3        4.34        8.03     11.32 o
 -12   1   3       97.58       95.24     14.05 o
 -11   1   3       25.80       25.07      9.82 o
 -10   1   3      171.13      136.06     13.34 o
  -9   1   3       87.74      100.50     10.22 o
  -8   1   3       54.39       46.17      7.68 o
  -7   1   3     1029.92     1026.95     21.10 o
  -6   1   3       13.54        9.67      4.94 o
  -5   1   3       72.87       72.52      6.69 o
  -4   1   3      383.07      369.30     10.43 o
  -3   1   3      275.36      270.97      9.30 o
  -2   1   3     9771.53     9418.38     87.58 o
  -1   1   3        0.76        9.24      3.83 o
   0   1   3     5350.44     5115.69     44.03 o
   1   1   3      130.32      149.07      8.16 o
   2   1   3      486.24      517.13     13.25 o
   3   1   3       29.19       31.43      5.17 o
   4   1   3       44.82       54.08      6.08 o
   5   1   3       67.69       64.72      6.77 o
   6   1   3      372.15      348.68     13.29 o
   7   1   3      463.71      456.36     17.34 o
   8   1   3      616.92      615.64     25.47 o
   9   1   3        0.23       -2.56      9.85 o
  10   1   3      203.50      216.52     21.39 o
  11   1   3        2.90        8.67     17.91 o
  12   1   3        4.65       17.78     17.69 o
 -12   2   3       50.38       43.10     12.05 o
 -11   2   3      207.02      208.37     16.69 o
 -10   2   3       45.64       51.53     10.23 o
  -9   2   3      123.53      111.14     10.67 o
  -8   2   3        2.61        6.64      6.50 o
  -7   2   3     1115.58     1121.42     24.76 o
  -6   2   3        0.10       -0.87      8.56 o
  -5   2   3      815.35      751.01     19.45 o
  -4   2   3        1.64        0.69      4.21 o
  -3   2   3     6469.45     6309.15     83.38 o
  -2   2   3     2485.09     2471.94     27.16 o
  -1   2   3    15711.29    15898.56     90.69 o
   0   2   3     5359.94     5147.46     33.20 o
   1   2   3       88.05       78.88      5.57 o
   2   2   3      915.51      958.23     14.53 o
   3   2   3       20.62       15.81      5.30 o
   4   2   3     4314.63     4330.62     55.66 o
   5   2   3        0.51        2.28      4.88 o
   6   2   3      134.08      145.15      9.29 o
   7   2   3      176.40      169.13     12.78 o
   8   2   3        3.20       -1.98      8.23 o
   9   2   3       69.15       44.24     12.92 o
  10   2   3       36.72       18.19     12.95 o
  11   2   3       60.35       70.75     18.59 o
  12   2   3      126.54       99.62     28.18 o
 -12   3   3       16.67        3.72     10.41 o
 -11   3   3        0.04        0.95      9.24 o
 -10   3   3       38.02       52.10     12.81 o
  -9   3   3      453.07      486.56     22.86 o
  -8   3   3        2.80       -0.80      8.11 o
  -7   3   3      132.84      146.56     11.30 o
  -6   3   3        0.01        2.16      3.61 o
  -5   3   3      525.80      551.48     11.12 o
  -4   3   3       15.62       16.28      3.17 o
  -3   3   3      189.48      212.90      5.81 o
  -2   3   3     5258.69     5432.34     95.32 o
  -1   3   3      186.78      189.60      6.00 o
   0   3   3     1862.62     1919.82     26.59 o
   1   3   3     2352.37     2196.50     34.69 o
   2   3   3       27.82       20.02      4.40 o
   3   3   3      100.68      123.73      8.40 o
   4   3   3        4.27        1.77      4.47 o
   5   3   3        9.72        7.09      5.08 o
   6   3   3      201.54      199.22     11.23 o
   7   3   3        3.63        9.48      9.10 o
   8   3   3      427.21      461.01     23.21 o
   9   3   3        0.95       -7.06      8.80 o
  10   3   3       30.12       10.52     16.91 o
  11   3   3       26.17       45.24     28.61 o
 -12   4   3      121.38      124.05     18.02 o
 -11   4   3      179.81      178.07     19.68 o
 -10   4   3       25.71       16.22     10.97 o
  -9   4   3       96.39       91.24     13.83 o
  -8   4   3     2137.63     2195.51     44.29 o
  -7   4   3      344.87      342.52     13.49 o
  -6   4   3      517.00      486.00     11.48 o
  -5   4   3      136.26      143.83      6.87 o
  -4   4   3     2224.66     2300.60     27.54 o
  -3   4   3      489.03      612.44     14.84 o
  -2   4   3     1294.30     1312.36     50.95 o
  -1   4   3      278.85      284.08      9.20 o
   0   4   3      772.16      809.74     12.64 o
   1   4   3      763.03      704.84     13.58 o
   2   4   3     2784.90     2794.83     43.30 o
   3   4   3       50.38       36.72      5.49 o
   4   4   3      999.47     1066.92     22.92 o
   5   4   3       68.72       64.33      6.70 o
   6   4   3      675.28      668.82     19.91 o
   7   4   3       18.03       17.59      8.97 o
   8   4   3      943.75      874.55     30.07 o
   9   4   3      157.63      160.24     23.44 o
  10   4   3        0.03       -8.70     19.07 o
  11   4   3       54.47       52.71     28.23 o
 -12   5   3        2.60       -5.79     14.30 o
 -11   5   3       35.52       34.64     14.43 o
 -10   5   3       96.61      108.59     17.44 o
  -9   5   3      382.13      377.51     21.64 o
  -8   5   3       65.14       71.46     11.78 o
  -7   5   3       84.57       80.86      8.76 o
  -6   5   3      483.43      532.87     12.72 o
  -5   5   3       20.57       24.93      6.33 o
  -4   5   3      538.82      555.61     14.89 o
  -3   5   3      652.88      617.77     18.85 o
  -2   5   3      811.40      912.27     22.79 o
  -1   5   3        4.01        0.89      3.14 o
   0   5   3     1154.68     1158.80     14.58 o
   1   5   3      261.95      228.95      9.20 o
   2   5   3     1004.47     1087.06     18.23 o
   3   5   3       85.50       66.23      7.15 o
   4   5   3       20.10       24.42      5.67 o
   5   5   3       38.65       37.53      7.54 o
   6   5   3      111.46      132.04     13.35 o
   7   5   3      573.39      585.51     24.15 o
   8   5   3       29.54       24.82     13.42 o
   9   5   3       61.23       42.72     22.28 o
  10   5   3       79.12       74.45     27.31 o
  11   5   3        5.37       -0.69     21.82 o
 -12   6   3        8.78       14.56     15.32 o
 -11   6   3        9.07       24.70     14.82 o
 -10   6   3        0.01        4.44     11.86 o
  -9   6   3        1.11       -9.48      9.85 o
  -8   6   3       25.01       31.52     11.37 o
  -7   6   3       37.37       35.52     16.56 o
  -6   6   3      155.56      168.97     13.17 o
  -5   6   3       97.80       72.36      8.68 o
  -4   6   3       13.93       16.30      6.30 o
  -3   6   3        0.70        3.26      5.50 o
  -2   6   3       73.90       32.92     10.31 o
  -1   6   3       91.58       78.86      5.01 o
   0   6   3      253.29      278.36      9.79 o
   1   6   3        2.37       13.63      4.93 o
   2   6   3       88.69       88.34      7.63 o
   3   6   3      386.57      404.52     12.41 o
   4   6   3      115.31       97.27      9.53 o
   5   6   3      566.20      626.63     23.10 o
   6   6   3      192.79      194.95     19.75 o
   7   6   3       21.72       12.68     10.27 o
   8   6   3        9.57       -0.84     15.71 o
   9   6   3        0.26      -13.27     15.18 o
  10   6   3       84.11      103.37     29.60 o
  11   6   3       72.96       78.34     29.22 o
 -11   7   3       50.76       44.62     16.37 o
 -10   7   3        1.18        0.23     20.60 o
  -9   7   3        2.32        9.15     20.29 o
  -8   7   3       89.55      114.05     31.81 o
  -7   7   3      523.85      597.98     39.90 o
  -6   7   3      483.42      456.04     23.43 o
  -5   7   3       21.20        7.58      8.71 o
  -4   7   3      282.21      279.68     15.49 o
  -3   7   3      489.39      522.46     17.86 o
  -2   7   3      445.90      439.76     29.57 o
  -1   7   3     1166.91     1117.30     13.16 o
   0   7   3      293.85      260.80     10.41 o
   1   7   3      655.97      627.03     16.42 o
   2   7   3      483.00      501.63     14.48 o
   3   7   3       30.24       39.71      8.65 o
   4   7   3       10.48       16.72      8.01 o
   5   7   3       13.68       12.85     10.52 o
   6   7   3      252.15      270.93     22.36 o
   7   7   3      111.00       97.83     14.18 o
   8   7   3       33.18       25.40     18.23 o
   9   7   3       53.07       62.25     23.95 o
  10   7   3       15.00       31.81     21.89 o
 -11   8   3        6.45       -1.91     24.26 o
 -10   8   3       96.23       74.99     32.65 o
  -9   8   3       71.20       64.84     29.67 o
  -8   8   3       28.25        1.07     17.70 o
  -7   8   3        2.14       -3.11     11.97 o
  -6   8   3      617.63      655.18     34.56 o
  -5   8   3       10.09       12.48      9.68 o
  -4   8   3      609.05      535.40     22.16 o
  -3   8   3        9.58       11.60      7.47 o
  -2   8   3       14.47       14.46      7.48 o
  -1   8   3       19.82       14.39      3.91 o
   0   8   3       21.59       13.08      4.91 o
   1   8   3      183.34      180.70     11.53 o
   2   8   3      214.38      231.76     14.27 o
   3   8   3      137.12      159.05     13.58 o
   4   8   3      520.83      519.83     20.53 o
   5   8   3        2.70        1.43     10.43 o
   6   8   3      565.98      554.36     27.97 o
   7   8   3        2.74       -0.48     12.24 o
   8   8   3        1.72        3.66     16.17 o
   9   8   3        9.77        2.75     17.77 o
  10   8   3       12.32        0.99     18.99 o
 -10   9   3        3.89       18.23     24.26 o
  -9   9   3       77.64       23.95     23.88 o
  -8   9   3       40.67       48.14     25.17 o
  -7   9   3      124.67      145.94     18.76 o
  -6   9   3        7.14        6.28     11.29 o
  -5   9   3       12.44        7.20      9.39 o
  -4   9   3       69.20       55.00     11.91 o
  -3   9   3      305.25      201.69     47.89 o
  -2   9   3       84.78      110.37     12.43 o
  -1   9   3      380.80      406.32     12.62 o
   0   9   3      107.16      129.79     10.59 o
   1   9   3       81.96       89.95     10.77 o
   2   9   3        7.65        3.65      7.23 o
   3   9   3       34.89       37.49      9.60 o
   4   9   3       13.68        8.10      9.22 o
   5   9   3       52.47       47.41     13.67 o
   6   9   3        0.06       -2.51     11.06 o
   7   9   3       11.28       29.85     14.64 o
   8   9   3        0.19       -0.34     14.47 o
   9   9   3       58.77       54.92     22.50 o
 -10  10   3       75.93       84.07     35.09 o
  -9  10   3       45.42       29.14     25.10 o
  -8  10   3       19.17        9.08     19.61 o
  -7  10   3       11.04        9.31     12.09 o
  -6  10   3        2.14        1.87     10.82 o
  -5  10   3      330.11      296.61     21.34 o
  -4  10   3        2.78       -0.36      9.45 o
  -3  10   3       14.83       32.33     10.16 o
  -2  10   3      123.25      126.02     10.30 o
  -1  10   3       20.04       24.63      7.42 o
   0  10   3      245.00      231.58     13.77 o
   1  10   3      205.69      198.33     14.95 o
   2  10   3      109.21       97.34     13.64 o
   3  10   3        0.82       -7.85      7.85 o
   4  10   3      124.87      138.29     14.66 o
   5  10   3        0.12       -3.33      8.86 o
   6  10   3        5.03       15.63     12.22 o
   7  10   3       18.31       13.20     13.48 o
   8  10   3        0.09      -11.26     15.87 o
   9  10   3        6.37        2.98     17.09 o
  -9  11   3        9.85       11.52     22.35 o
  -8  11   3        0.03       -6.33     19.53 o
  -7  11   3        0.58       10.29     12.20 o
  -6  11   3        1.76       -1.86     10.38 o
  -5  11   3       65.60       84.99     15.54 o
  -4  11   3       15.94       10.66     10.27 o
  -3  11   3       11.50       25.89     13.72 o
  -2  11   3        3.70        5.84      7.00 o
  -1  11   3       15.59       16.10      6.90 o
   0  11   3      410.32      391.10     19.14 o
   1  11   3        0.04       -2.82      7.93 o
   2  11   3       48.08       55.26     11.04 o
   3  11   3        0.34       -1.11      8.65 o
   4  11   3        8.10       11.64      9.68 o
   5  11   3       90.17       82.58     13.54 o
   6  11   3       21.18       16.78     12.91 o
   7  11   3        3.46       10.95     13.53 o
   8  11   3       14.88       12.22     15.46 o
  -8  12   3       70.18      104.89     34.02 o
  -7  12   3       69.49       84.48     17.75 o
  -6  12   3       18.23        7.37     13.11 o
  -5  12   3       35.65       42.36     17.53 o
  -4  12   3        1.03       -3.39     13.37 o
  -3  12   3       83.71       93.63     18.15 o
  -2  12   3        7.69       13.65      9.72 o
  -1  12   3        1.41        3.22      6.74 o
   0  12   3        0.43        0.88      6.93 o
   1  12   3        2.91       -1.08      8.82 o
   2  12   3       42.81       55.52     11.69 o
   3  12   3       24.47       18.78     10.39 o
   4  12   3       37.43       40.59     11.59 o
   5  12   3       65.88       68.26     13.61 o
   6  12   3       21.26       17.89     13.27 o
   7  12   3       19.23       22.16     11.36 o
  -7  13   3        5.63       -0.31     18.80 o
  -6  13   3        9.58       10.67     18.22 o
  -5  13   3        3.28      -15.53     15.53 o
  -4  13   3        1.26       -4.26     14.84 o
  -3  13   3        3.49        2.93     14.08 o
  -2  13   3        0.44        5.74      8.25 o
  -1  13   3       29.80       17.17      7.78 o
   0  13   3       49.95       50.03      9.33 o
   1  13   3       43.68       13.73      8.99 o
   2  13   3        6.09        4.23      8.81 o
   3  13   3        1.96        5.46      9.88 o
   4  13   3        4.19        4.18     10.42 o
   5  13   3       12.83       11.24     11.14 o
   6  13   3        1.28       14.97     13.72 o
  -5  14   3       17.76       28.04     18.50 o
  -4  14   3       14.23       16.30     17.32 o
  -3  14   3       15.40       19.61     14.90 o
  -2  14   3        0.97        0.31     10.28 o
  -1  14   3       12.41       10.16      9.53 o
   0  14   3        0.29        1.29      8.71 o
   1  14   3        0.42        1.00      9.06 o
   2  14   3        0.07       -5.20      9.05 o
   3  14   3        1.72        0.58      9.61 o
   4  14   3        0.05        3.75     10.13 o
   5  14   3        8.26       11.61     10.91 o
  -3  15   3        1.71       -5.20     15.46 o
  -2  15   3        3.76       -0.85     11.49 o
  -1  15   3        8.89        4.83     10.09 o
   0  15   3       14.24       16.09      9.89 o
   1  15   3        0.48       -2.24      9.48 o
   2  15   3        0.09        1.71      9.80 o
 -12   0   4      299.29      292.66     28.39 o
 -11   0   4      257.01      298.57     27.24 o
 -10   0   4       16.19       13.38     11.88 o
  -9   0   4       85.00       85.30     15.44 o
  -8   0   4      556.54      522.23     25.23 o
  -7   0   4      465.67      476.69     22.12 o
  -6   0   4      789.89      796.74     25.26 o
  -5   0   4       52.96       64.21     11.22 o
  -4   0   4       26.81       20.45      7.62 o
  -3   0   4     3125.45     2963.30     98.52 o
  -2   0   4     2754.30     2710.59     32.57 o
  -1   0   4     1959.51     1740.65     22.92 o
   0   0   4       37.63       33.11      6.21 o
   1   0   4     2703.55     2647.43     45.33 o
   2   0   4     2947.21     2846.87     75.66 o
   3   0   4        0.44       -5.19      6.39 o
   4   0   4      710.09      795.52     32.27 o
   5   0   4      551.17      557.55     23.36 o
   6   0   4      669.70      669.54     24.51 o
   7   0   4      653.01      670.96     30.23 o
   8   0   4      135.72      132.29     23.40 o
   9   0   4        2.63       18.93     16.21 o
  10   0   4        3.83       -6.74     16.56 o
  11   0   4       35.68       13.35     28.61 o
 -12   1   4       35.25       28.81     11.05 o
 -11   1   4        2.27       -0.12      8.47 o
 -10   1   4        0.03        7.65      8.05 o
  -9   1   4      176.71      167.33     13.28 o
  -8   1   4      405.39      382.37     15.84 o
  -7   1   4      130.54      146.17     11.82 o
  -6   1   4      899.17      897.08     20.17 o
  -5   1   4      105.21      117.87      9.04 o
  -4   1   4      362.35      396.78     13.45 o
  -3   1   4      644.19      601.37     14.76 o
  -2   1   4     1678.58     1730.81     20.01 o
  -1   1   4       23.20       21.65      4.10 o
   0   1   4       11.65       19.22      4.20 o
   1   1   4     3065.52     2804.61     25.84 o
   2   1   4      161.07      157.48      8.94 o
   3   1   4      640.38      603.79     14.09 o
   4   1   4      983.62     1003.38     26.52 o
   5   1   4       24.94       23.23      5.97 o
   6   1   4        8.36        4.40      6.12 o
   7   1   4       12.50       14.66      7.80 o
   8   1   4       63.07       56.39     12.93 o
   9   1   4        6.03        5.86     11.12 o
  10   1   4        0.94       -8.61     11.51 o
  11   1   4       23.06       56.99     23.48 o
 -12   2   4      427.07      440.70     24.28 o
 -11   2   4       82.64       82.89     13.45 o
 -10   2   4       31.09       38.16     10.29 o
  -9   2   4       51.18       39.20      9.55 o
  -8   2   4      263.78      270.89     15.50 o
  -7   2   4      127.95      113.06     10.44 o
  -6   2   4      477.60      468.65     15.27 o
  -5   2   4       66.70       52.11      6.64 o
  -4   2   4      962.86      973.28     19.95 o
  -3   2   4     1274.94     1265.91     20.89 o
  -2   2   4     6377.86     6134.55     45.32 o
  -1   2   4      177.30      150.45      7.17 o
   0   2   4      314.58      363.04      9.40 o
   1   2   4      117.03      120.21      6.66 o
   2   2   4       14.95       19.51      4.85 o
   3   2   4       71.24       56.59      6.50 o
   4   2   4      550.44      500.53     13.17 o
   5   2   4      329.68      354.76     13.22 o
   6   2   4      126.31      126.96      9.79 o
   7   2   4      509.00      493.20     20.58 o
   8   2   4      172.88      209.74     19.19 o
   9   2   4       17.67       10.91     11.55 o
  10   2   4        0.02        4.20     17.89 o
  11   2   4       26.44       21.86     21.89 o
 -12   3   4       47.59       35.34     12.29 o
 -11   3   4       25.04       25.24     10.50 o
 -10   3   4        0.51       -1.60      8.08 o
  -9   3   4        7.09       12.58      7.99 o
  -8   3   4     1201.89     1215.30     31.89 o
  -7   3   4     1416.72     1425.85     26.27 o
  -6   3   4      308.72      253.09     10.34 o
  -5   3   4       36.86       35.96      4.02 o
  -4   3   4      184.04      199.79      5.73 o
  -3   3   4     2045.47     2384.68     26.41 o
  -2   3   4        7.00        3.17      2.63 o
  -1   3   4      162.86      135.51      6.88 o
   0   3   4      375.95      355.88      9.48 o
   1   3   4     2756.04     2691.09     27.77 o
   2   3   4      102.97       88.28      7.01 o
   3   3   4      840.48      772.51     18.90 o
   4   3   4       13.49       29.94      6.15 o
   5   3   4       60.54       40.15      7.14 o
   6   3   4      287.75      300.55     15.58 o
   7   3   4       20.21       23.45      9.62 o
   8   3   4       32.58       30.86     10.84 o
   9   3   4      266.95      330.87     27.15 o
  10   3   4       87.70       99.40     33.57 o
  11   3   4       22.53       17.09     27.77 o
 -12   4   4        0.08       -5.70     10.89 o
 -11   4   4        7.76        0.53      9.25 o
 -10   4   4      194.89      183.79     16.08 o
  -9   4   4      201.24      184.45     17.41 o
  -8   4   4      259.33      278.11     18.58 o
  -7   4   4       73.48      102.85     11.85 o
  -6   4   4      521.87      554.68     12.31 o
  -5   4   4       26.20       31.81      4.54 o
  -4   4   4      770.53      775.93     12.25 o
  -3   4   4       26.84       17.57      3.61 o
  -2   4   4      668.34      621.20     10.66 o
  -1   4   4        4.17        4.45      3.44 o
   0   4   4      386.70      438.00     11.24 o
   1   4   4      323.08      352.69     12.52 o
   2   4   4     1859.26     2051.82     28.33 o
   3   4   4      635.43      710.68     15.52 o
   4   4   4      607.66      643.33     16.03 o
   5   4   4        6.82       19.76      7.48 o
   6   4   4      120.64      146.09     12.86 o
   7   4   4       56.89       50.58     13.75 o
   8   4   4       34.97       31.35     22.73 o
   9   4   4       15.87       18.38     15.68 o
  10   4   4       21.57       12.97     22.20 o
  11   4   4        0.77      -10.30     22.12 o
 -12   5   4        0.30       -1.03     11.13 o
 -11   5   4       37.71       34.19     12.24 o
 -10   5   4       21.05       15.30     12.01 o
  -9   5   4       30.99       27.92     10.53 o
  -8   5   4     1060.36     1067.14     32.31 o
  -7   5   4      777.26      795.31     19.20 o
  -6   5   4      293.89      318.47     11.05 o
  -5   5   4      138.39      119.73      8.57 o
  -4   5   4      141.69      164.55     10.47 o
  -3   5   4      658.28      659.44     16.78 o
  -2   5   4      538.77      583.55     10.32 o
  -1   5   4        7.15       10.33      3.30 o
   0   5   4     1497.72     1452.61     28.61 o
   1   5   4      116.36      104.65      8.00 o
   2   5   4     1812.97     1825.86     35.40 o
   3   5   4      390.54      349.91     13.05 o
   4   5   4       12.89        5.65      5.67 o
   5   5   4        1.41       -2.31      6.69 o
   6   5   4       10.83       27.82     12.71 o
   7   5   4      357.20      404.90     32.99 o
   8   5   4       24.38       15.72     14.51 o
   9   5   4      135.48       64.61     26.39 o
  10   5   4       75.90       86.20     30.74 o
  11   5   4       39.46       32.50     27.31 o
 -11   6   4      168.56      181.93     24.86 o
 -10   6   4       81.78       98.94     18.75 o
  -9   6   4      130.74      150.99     19.21 o
  -8   6   4       64.14       61.10     25.48 o
  -7   6   4       86.61       93.69     19.96 o
  -6   6   4        0.05        3.94      7.15 o
  -5   6   4        2.10        8.09      6.73 o
  -4   6   4        1.70       -3.13      5.09 o
  -3   6   4      586.48      564.87     24.76 o
  -2   6   4      450.70      480.33     13.04 o
  -1   6   4      276.10      311.03      8.06 o
   0   6   4      333.09      313.85     11.80 o
   1   6   4      255.80      267.32     10.98 o
   2   6   4       22.77       16.50      5.69 o
   3   6   4      261.46      258.99     15.69 o
   4   6   4      202.40      196.56     15.40 o
   5   6   4        3.89        3.11     10.04 o
   6   6   4       88.11       81.31     16.26 o
   7   6   4       57.25       52.59     15.65 o
   8   6   4        3.95        0.64     13.89 o
   9   6   4        0.02       -1.22     19.45 o
  10   6   4       16.37        0.61     19.76 o
 -11   7   4        7.43       13.20     25.25 o
 -10   7   4       73.53       75.60     31.73 o
  -9   7   4      189.00      200.78     41.96 o
  -8   7   4      164.06      159.74     36.46 o
  -7   7   4      112.50       94.52     27.69 o
  -6   7   4      215.89      236.47     19.95 o
  -5   7   4       14.35       15.64      9.62 o
  -4   7   4       49.23       61.50     11.19 o
  -3   7   4       39.55       57.50     10.27 o
  -2   7   4      296.41      286.98     15.24 o
  -1   7   4       91.94       85.24      5.16 o
   0   7   4      619.28      687.78     15.12 o
   1   7   4      412.64      380.92     13.19 o
   2   7   4      465.30      501.20     18.81 o
   3   7   4        1.95        1.84      8.37 o
   4   7   4        1.83       -0.81      8.11 o
   5   7   4       44.43       38.77     13.00 o
   6   7   4        1.57       -1.66     11.31 o
   7   7   4        0.74        7.09     12.75 o
   8   7   4        4.81        5.51     13.90 o
   9   7   4        8.64        6.48     19.38 o
  10   7   4        2.02       17.24     22.43 o
 -11   8   4      112.04      137.92     42.95 o
 -10   8   4        0.46      -13.04     20.37 o
  -9   8   4       36.82       26.24     24.11 o
  -8   8   4      102.79      121.98     33.11 o
  -7   8   4       90.13      140.36     33.64 o
  -6   8   4       43.64       23.48     11.87 o
  -5   8   4       18.19       10.30      9.27 o
  -4   8   4       82.37       89.28     12.99 o
  -3   8   4       78.88       64.05     10.94 o
  -2   8   4      205.79      224.84     15.41 o
  -1   8   4      167.66      161.89      9.40 o
   0   8   4       25.73       27.81      6.82 o
   1   8   4        0.29        0.09      7.99 o
   2   8   4        2.15       -2.43      7.07 o
   3   8   4       69.73       63.21     10.99 o
   4   8   4       35.22       37.67     10.73 o
   5   8   4      140.64      130.17     17.72 o
   6   8   4      564.92      623.60     30.75 o
   7   8   4      126.66      141.39     20.79 o
   8   8   4       11.38        8.25     13.40 o
   9   8   4        0.68       -5.03     18.69 o
  10   8   4       13.25        2.52     21.05 o
 -10   9   4       90.56       91.92     35.55 o
  -9   9   4        1.83       11.67     20.44 o
  -8   9   4       14.48       24.49     22.28 o
  -7   9   4       15.66       13.18     14.34 o
  -6   9   4      158.58      206.44     20.05 o
  -5   9   4       46.50       22.29     11.19 o
  -4   9   4        0.13       -3.88      8.45 o
  -3   9   4        8.34       -0.53      6.23 o
  -2   9   4       36.87       44.10      6.58 o
  -1   9   4      122.19      116.96      8.99 o
   0   9   4       39.54       30.77      8.62 o
   1   9   4       25.94       31.91      8.98 o
   2   9   4        3.00        6.37      8.13 o
   3   9   4      139.07      138.40     14.18 o
   4   9   4      190.59      211.59     17.41 o
   5   9   4       28.51       31.18     13.09 o
   6   9   4       44.56       57.68     15.60 o
   7   9   4        0.86       -5.92     12.92 o
   8   9   4        2.56       -1.50     11.33 o
   9   9   4        4.25        4.96     19.68 o
  -9  10   4        4.49        2.82     20.29 o
  -8  10   4        4.06       15.94     20.90 o
  -7  10   4       15.98       31.98     16.95 o
  -6  10   4       27.72       22.15     12.56 o
  -5  10   4        2.37       -6.73      9.82 o
  -4  10   4      156.41      169.46     17.45 o
  -3  10   4       18.97       22.82      9.85 o
  -2  10   4      664.14      710.92     23.01 o
  -1  10   4      118.58      107.93     10.63 o
   0  10   4      689.81      635.10     21.68 o
   1  10   4      322.49      298.46     17.37 o
   2  10   4      463.89      452.68     21.24 o
   3  10   4      126.38      147.39     15.26 o
   4  10   4      166.12      147.75     17.34 o
   5  10   4      697.27      707.86     27.13 o
   6  10   4        5.02        5.01     13.09 o
   7  10   4      256.64      241.15     25.90 o
   8  10   4        8.79        6.50     12.11 o
  -9  11   4        0.63       -1.30     20.52 o
  -8  11   4        7.71        0.76     20.37 o
  -7  11   4       28.81       37.80     19.60 o
  -6  11   4      208.14      190.10     21.14 o
  -5  11   4        9.43        5.27     10.97 o
  -4  11   4        2.31       11.20     14.03 o
  -3  11   4       50.89       48.49     15.57 o
  -2  11   4       28.07       11.40      9.34 o
  -1  11   4      148.28      182.75     13.44 o
   0  11   4       16.30       10.51      8.71 o
   1  11   4      217.45      212.71     16.84 o
   2  11   4       24.80        2.20      9.14 o
   3  11   4        1.60        1.41      9.43 o
   4  11   4       10.90       -3.03      9.94 o
   5  11   4       54.81       50.63     13.15 o
   6  11   4       19.65       18.61     14.25 o
   7  11   4       15.44        3.32     14.40 o
   8  11   4        1.01        1.67     12.39 o
  -8  12   4        3.94        1.98     20.44 o
  -7  12   4        9.10        5.89     16.95 o
  -6  12   4        4.32        3.83     16.81 o
  -5  12   4       31.14       31.71     17.41 o
  -4  12   4       23.68        5.94     14.35 o
  -3  12   4       90.38       78.36     18.33 o
  -2  12   4        1.31        7.38      9.58 o
  -1  12   4        6.54       -3.49      7.65 o
   0  12   4        1.87        2.98      8.81 o
   1  12   4       52.47       54.30     11.77 o
   2  12   4       25.09       19.12     10.66 o
   3  12   4        0.61       -5.31      9.15 o
   4  12   4        7.13        3.53     10.74 o
   5  12   4       28.81       21.80     11.97 o
   6  12   4        0.17       -3.87     13.51 o
   7  12   4        7.11        0.16     14.93 o
  -7  13   4        5.02       32.04     36.54 o
  -6  13   4       46.41       55.25     20.93 o
  -5  13   4        3.65        5.22     16.77 o
  -4  13   4        0.56       16.83     16.40 o
  -3  13   4        5.30      -13.08     13.39 o
  -2  13   4        0.44        1.41      8.38 o
  -1  13   4       39.05       32.25      9.99 o
   0  13   4        8.83       21.26     10.40 o
   1  13   4       41.46       33.74     11.48 o
   2  13   4       60.04       63.03     13.39 o
   3  13   4       12.55       19.73     11.46 o
   4  13   4        3.42       -2.84     10.89 o
   5  13   4        3.28       -0.97     11.57 o
  -5  14   4        1.58      -11.10     17.16 o
  -4  14   4        9.31        5.16     16.50 o
  -3  14   4        0.00        0.10     15.85 o
  -2  14   4        7.34       -1.23     14.14 o
  -1  14   4        0.07       -0.51      9.20 o
   0  14   4        1.24        1.06      8.71 o
   1  14   4       15.38       15.60      9.73 o
   2  14   4        1.52        4.89     10.68 o
   3  14   4        5.91       14.43     11.61 o
   4  14   4        1.06        1.57     11.46 o
  -2  15   4        0.95       -0.41     12.05 o
  -1  15   4        1.60      -10.29     10.29 o
   0  15   4        4.29       -2.13      9.27 o
   1  15   4       14.93       15.08     10.75 o
 -12   1   5        6.85       -1.10     10.41 o
 -11   1   5       94.82       86.38     13.61 o
 -10   1   5       78.14       67.43     11.84 o
  -9   1   5      143.80      183.75     15.44 o
  -8   1   5     1623.53     1593.41     31.19 o
  -7   1   5     1331.33     1320.14     29.02 o
  -6   1   5      877.67      857.03     22.41 o
  -5   1   5      609.88      551.89     17.34 o
  -4   1   5      146.77      211.99     13.64 o
  -3   1   5      210.12      211.87      9.86 o
  -2   1   5      215.20      215.82      8.98 o
  -1   1   5      389.45      424.75     10.55 o
   0   1   5     1894.24     1784.12     17.92 o
   1   1   5      118.65      123.59      6.60 o
   2   1   5       60.54       40.12      6.03 o
   3   1   5       82.18       63.62      6.72 o
   4   1   5      142.41      140.84     10.07 o
   5   1   5      877.81      912.17     19.36 o
   6   1   5      289.12      306.00     15.29 o
   7   1   5      314.94      281.44     19.35 o
   8   1   5      160.66      124.96     16.79 o
   9   1   5      144.60      144.44     18.97 o
  10   1   5       61.71       43.14     22.28 o
  11   1   5       16.34       -4.61     20.62 o
 -12   2   5       77.00       75.21     14.38 o
 -11   2   5      180.88      158.28     16.51 o
 -10   2   5      120.93      102.88     13.31 o
  -9   2   5        0.03       -3.39      7.56 o
  -8   2   5       68.02       85.62     10.85 o
  -7   2   5       25.24       29.32      7.66 o
  -6   2   5        0.28       -4.17      5.47 o
  -5   2   5      476.41      539.93     26.50 o
  -4   2   5      503.36      477.44     13.14 o
  -3   2   5      337.86      349.93     10.62 o
  -2   2   5     1276.40     1298.86     16.61 o
  -1   2   5      444.72      425.05     15.26 o
   0   2   5       63.32       79.98      5.71 o
   1   2   5     2483.22     2456.84     23.52 o
   2   2   5       85.61       97.88      7.83 o
   3   2   5      322.53      328.77     12.11 o
   4   2   5     1875.50     1711.36     24.09 o
   5   2   5      126.82      144.01     10.94 o
   6   2   5     1997.22     2097.52     44.76 o
   7   2   5       55.64       37.33     11.17 o
   8   2   5      119.73      129.39     17.00 o
   9   2   5       22.65       23.59     14.88 o
  10   2   5       22.47       18.77     26.55 o
  11   2   5       19.53       30.36     30.67 o
 -12   3   5        0.25        3.52     10.33 o
 -11   3   5        6.05       10.19     10.03 o
 -10   3   5       27.18       22.66      9.34 o
  -9   3   5       99.92       89.53     11.72 o
  -8   3   5       98.90       96.21     11.09 o
  -7   3   5       66.65       67.22      9.12 o
  -6   3   5       15.15       17.28      5.28 o
  -5   3   5      239.98      225.83      7.49 o
  -4   3   5     1889.34     2055.20     26.10 o
  -3   3   5     1868.30     1864.99     22.32 o
  -2   3   5      884.96      855.97     25.09 o
  -1   3   5       26.21       27.36      4.31 o
   0   3   5      448.54      425.96     11.29 o
   1   3   5     1114.38     1094.40     24.50 o
   2   3   5      482.99      495.40     13.51 o
   3   3   5       39.30       44.06      7.09 o
   4   3   5      324.00      335.94     13.09 o
   5   3   5      712.16      662.01     18.18 o
   6   3   5      489.14      475.55     20.88 o
   7   3   5      305.22      283.41     21.60 o
   8   3   5      685.44      706.11     41.19 o
   9   3   5        2.59        1.78     16.27 o
  10   3   5      157.63      163.94     41.80 o
  11   3   5        3.24        5.95     26.32 o
 -12   4   5      231.93      235.62     22.18 o
 -11   4   5      204.80      220.84     18.55 o
 -10   4   5      284.12      289.82     18.57 o
  -9   4   5      214.91      216.97     16.05 o
  -8   4   5      290.83      306.48     15.98 o
  -7   4   5       21.35       22.59      7.02 o
  -6   4   5      368.18      368.72     11.11 o
  -5   4   5      195.53      187.13      7.17 o
  -4   4   5      131.24      187.96      6.91 o
  -3   4   5     6055.80     5995.61    102.09 o
  -2   4   5        7.45       21.10      3.70 o
  -1   4   5     1491.58     1368.28     20.74 o
   0   4   5      797.19      751.68     14.31 o
   1   4   5     1291.82     1258.07     20.94 o
   2   4   5        3.57        3.61      5.10 o
   3   4   5      126.01      137.99      9.63 o
   4   4   5      586.83      646.89     18.38 o
   5   4   5      459.60      448.37     18.61 o
   6   4   5      223.83      262.07     23.64 o
   7   4   5      121.68      151.65     34.02 o
   8   4   5       45.48       29.67     17.28 o
   9   4   5      138.96       95.28     32.19 o
  10   4   5       78.69      113.05     35.78 o
  11   4   5        2.66      -12.28     24.49 o
 -12   5   5        0.86        7.16     11.67 o
 -11   5   5        0.80        3.26     10.24 o
 -10   5   5       33.36       20.58     10.28 o
  -9   5   5       32.31       32.34      9.07 o
  -8   5   5       19.22        6.75      6.96 o
  -7   5   5        8.24        2.41      5.71 o
  -6   5   5      187.26      227.60     10.33 o
  -5   5   5        2.83       -1.95      3.47 o
  -4   5   5       89.91      103.05      6.53 o
  -3   5   5      497.65      464.00      9.73 o
  -2   5   5      238.40      227.05      7.40 o
  -1   5   5       87.06      113.91      7.50 o
   0   5   5        8.33        5.95      4.71 o
   1   5   5       60.10       48.94      7.50 o
   2   5   5       61.39       82.21      8.55 o
   3   5   5        1.56       -1.50      5.75 o
   4   5   5       22.06       22.64      7.86 o
   5   5   5        5.85        9.50     12.92 o
   6   5   5       83.57       95.80     20.95 o
   7   5   5        4.26      -15.94     17.93 o
   8   5   5        0.19        3.90     14.56 o
   9   5   5       58.26       47.75     26.78 o
  10   5   5        2.14        6.03     23.11 o
 -11   6   5       78.52       81.78     15.29 o
 -10   6   5       32.33       31.45     11.26 o
  -9   6   5        0.45        6.10     10.46 o
  -8   6   5        1.12        4.00     14.54 o
  -7   6   5       31.51       19.87     14.64 o
  -6   6   5       49.11       25.81      9.60 o
  -5   6   5       11.08       20.06      7.63 o
  -4   6   5      417.12      510.99     17.42 o
  -3   6   5      706.76      649.03     22.16 o
  -2   6   5      532.89      514.23     10.16 o
  -1   6   5      350.75      340.55     10.00 o
   0   6   5       54.94       58.55      6.39 o
   1   6   5      206.81      184.76     10.98 o
   2   6   5       59.26       59.33      8.03 o
   3   6   5       20.24       24.84     10.34 o
   4   6   5      458.22      502.01     24.54 o
   5   6   5       83.80       90.95     19.38 o
   6   6   5      237.86      229.00     23.52 o
   7   6   5       78.62       71.78     21.58 o
   8   6   5      119.02      137.03     24.10 o
   9   6   5       39.59       39.67     25.40 o
  10   6   5       10.34       17.24     23.57 o
 -11   7   5       31.37       51.98     18.04 o
 -10   7   5       23.66       33.41     28.07 o
  -9   7   5       39.52       23.34     23.57 o
  -8   7   5       59.76      100.54     31.35 o
  -7   7   5      221.43      226.87     40.58 o
  -6   7   5      190.63      185.38     18.38 o
  -5   7   5       19.93       13.04      9.49 o
  -4   7   5       71.72       52.65     11.05 o
  -3   7   5      125.73      146.89     11.73 o
  -2   7   5      129.84      153.63      6.95 o
  -1   7   5      171.29      179.71      8.54 o
   0   7   5        8.84        2.78      5.15 o
   1   7   5      427.23      436.79     18.07 o
   2   7   5       29.96       31.62     10.60 o
   3   7   5      163.72      128.76     16.04 o
   4   7   5        4.13        8.81     10.73 o
   5   7   5        1.69       12.91     12.12 o
   6   7   5      107.43      126.18     19.66 o
   7   7   5       31.21       40.95     15.86 o
   8   7   5        6.87       15.36     15.50 o
   9   7   5      100.72       98.79     31.66 o
  10   7   5       35.36       22.35     25.25 o
 -10   8   5        5.88       16.63     24.87 o
  -9   8   5        6.13        0.46     19.83 o
  -8   8   5        0.00       17.39     19.68 o
  -7   8   5        6.03       -0.92     16.25 o
  -6   8   5        4.40       -6.65     10.17 o
  -5   8   5       20.86       -1.00      9.26 o
  -4   8   5       97.28       66.86     12.38 o
  -3   8   5        7.77        8.62     11.59 o
  -2   8   5       18.83       23.98      4.60 o
  -1   8   5      217.34      216.34     10.02 o
   0   8   5       21.65       13.35      8.84 o
   1   8   5       29.85       33.77     10.77 o
   2   8   5       15.06       34.30     11.29 o
   3   8   5        0.97       -5.03      9.42 o
   4   8   5        6.91       16.54     10.12 o
   5   8   5        3.34       -6.13     11.87 o
   6   8   5       17.63       27.51     14.48 o
   7   8   5       55.38       45.78     16.66 o
   8   8   5       18.39        7.78     22.35 o
   9   8   5       32.81       -6.03     20.60 o
 -10   9   5        0.47       -0.84     19.83 o
  -9   9   5       50.80       49.51     28.84 o
  -8   9   5       36.35       29.06     23.27 o
  -7   9   5      336.34      350.30     49.66 o
  -6   9   5       41.28       34.62     12.92 o
  -5   9   5       50.70       40.00     12.51 o
  -4   9   5       44.72       46.31     11.63 o
  -3   9   5        1.01       -0.71     11.64 o
  -2   9   5        0.73       -5.64      6.43 o
  -1   9   5        1.53       -6.53      8.58 o
   0   9   5      165.53      190.29     17.03 o
   1   9   5      187.91      173.06     17.33 o
   2   9   5       99.89       81.23     12.73 o
   3   9   5      210.39      249.27     18.72 o
   4   9   5        3.30        2.29      9.96 o
   5   9   5       38.47       61.37     16.05 o
   6   9   5        9.87        8.85     13.22 o
   7   9   5        5.66       -7.93     14.18 o
   8   9   5        4.08        1.07     22.28 o
   9   9   5        0.37        7.70     21.74 o
  -9  10   5        1.67       -1.07     20.06 o
  -8  10   5       17.01        5.87     19.45 o
  -7  10   5       24.07       53.40     25.10 o
  -6  10   5      167.43      169.92     19.87 o
  -5  10   5       40.69       20.01     11.40 o
  -4  10   5       27.43        8.01     10.56 o
  -3  10   5       28.91       28.41     14.93 o
  -2  10   5       12.07       11.08      9.16 o
  -1  10   5        2.37       -2.03      7.62 o
   0  10   5        3.13        6.18      8.36 o
   1  10   5      129.39      121.10     14.11 o
   2  10   5       20.12       31.22     10.66 o
   3  10   5       43.12       54.50     12.56 o
   4  10   5       86.05       68.44     13.71 o
   5  10   5      228.95      218.54     20.16 o
   6  10   5        4.21        7.85     14.12 o
   7  10   5        0.09       -3.83     14.66 o
   8  10   5        1.28       -4.45     18.09 o
  -8  11   5        1.95       39.06     26.32 o
  -7  11   5       27.33       12.05     21.66 o
  -6  11   5       22.71       20.08     13.68 o
  -5  11   5        8.72       13.02     11.91 o
  -4  11   5        2.82       -4.18     13.92 o
  -3  11   5        3.57        8.74     13.89 o
  -2  11   5       13.74        6.71      9.36 o
  -1  11   5       56.09       45.76     10.30 o
   0  11   5       75.33       58.98     11.51 o
   1  11   5      134.63      150.80     15.37 o
   2  11   5       96.98       96.91     14.10 o
   3  11   5       33.32       18.79     11.09 o
   4  11   5       27.02       27.62     12.11 o
   5  11   5       41.87       41.71     13.29 o
   6  11   5        2.30        6.66     14.09 o
   7  11   5        0.22        6.78     15.61 o
  -7  12   5       11.76       13.88     18.54 o
  -6  12   5       12.80       12.16     17.95 o
  -5  12   5        7.74       23.78     17.01 o
  -4  12   5       47.08       55.99     18.51 o
  -3  12   5        9.14        9.31     14.11 o
  -2  12   5       40.21       47.41     12.15 o
  -1  12   5        0.58        1.22      8.39 o
   0  12   5        0.51        6.91      9.29 o
   1  12   5        0.99        2.34      9.84 o
   2  12   5        3.46        6.19     10.41 o
   3  12   5        3.32        5.51     10.72 o
   4  12   5        4.76        3.07     11.07 o
   5  12   5       32.88       30.77     13.39 o
   6  12   5       18.34       24.86     16.12 o
  -6  13   5       15.41       -6.76     18.31 o
  -5  13   5        0.10       14.48     17.57 o
  -4  13   5       12.98       13.66     17.16 o
  -3  13   5        5.77       -2.91     14.40 o
  -2  13   5       15.01        6.79      8.80 o
  -1  13   5        1.82        1.56      9.13 o
   0  13   5       18.61       19.38     10.53 o
   1  13   5        1.09        2.59     10.38 o
   2  13   5        2.20       -0.44     10.59 o
   3  13   5        1.50       -0.53     11.23 o
   4  13   5        4.66       -1.51     11.52 o
   5  13   5        1.05        0.26     12.42 o
  -4  14   5        9.58       15.56     17.90 o
  -3  14   5        4.95        9.31     16.97 o
  -2  14   5       41.06       60.51     14.18 o
  -1  14   5        9.16       13.52     10.85 o
   0  14   5        2.11      -10.07     10.07 o
   1  14   5        0.00       -3.57     10.58 o
   2  14   5        0.81       -4.52     11.07 o
   3  14   5        0.00       -0.82     11.46 o
 -12   0   6      178.49      202.64     30.55 o
 -11   0   6       89.35       57.33     19.37 o
 -10   0   6       86.48       60.63     18.43 o
  -9   0   6      224.99      219.53     25.75 o
  -8   0   6      118.42      149.00     20.59 o
  -7   0   6      418.87      419.42     26.56 o
  -6   0   6      127.97      108.93     16.67 o
  -5   0   6       32.47       34.42     11.05 o
  -4   0   6      511.34      493.86     23.97 o
  -3   0   6      469.67      459.26     18.29 o
  -2   0   6      422.38      384.54     22.19 o
  -1   0   6      438.78      393.16     15.16 o
   0   0   6     6904.03     7167.50     67.34 o
   1   0   6     9019.12     9214.50    173.82 o
   2   0   6     1352.92     1535.03     38.06 o
   3   0   6     1350.18     1293.83     39.25 o
   4   0   6     1192.43     1247.33     31.10 o
   5   0   6     1680.66     1587.82     48.11 o
   6   0   6      110.14      105.28     15.01 o
   7   0   6       34.24       32.19     17.92 o
   8   0   6      251.04      243.08     31.28 o
   9   0   6      348.15      330.46     38.24 o
  10   0   6      634.20      790.08     73.77 o
 -12   1   6       10.24       -2.05     11.67 o
 -11   1   6       78.80       63.14     13.78 o
 -10   1   6       12.29        3.28      9.41 o
  -9   1   6        6.49        4.20      9.05 o
  -8   1   6        1.78        8.98      8.17 o
  -7   1   6       53.68       63.51     10.38 o
  -6   1   6       55.72       59.74      9.51 o
  -5   1   6        0.55        3.71      5.98 o
  -4   1   6        1.43       -0.45      4.60 o
  -3   1   6       11.58       14.84      4.83 o
  -2   1   6       91.42       93.08      7.70 o
  -1   1   6      273.65      284.94      9.76 o
   0   1   6      770.58      828.57     13.45 o
   1   1   6       22.61       18.46      4.50 o
   2   1   6      521.17      552.02     13.97 o
   3   1   6       57.60       64.99      7.40 o
   4   1   6       93.27       91.78      9.06 o
   5   1   6        0.38        1.83      6.61 o
   6   1   6       28.12       26.13      9.41 o
   7   1   6       11.78       13.54     10.38 o
   8   1   6       72.73       77.09     15.65 o
   9   1   6        5.55       10.79     15.41 o
  10   1   6        8.72        8.24     20.71 o
 -12   2   6        0.55       -3.42     11.35 o
 -11   2   6      271.95      255.54     21.87 o
 -10   2   6       38.27       27.05     11.20 o
  -9   2   6      606.68      620.34     24.54 o
  -8   2   6       22.20       22.57      9.20 o
  -7   2   6      239.92      222.95     15.97 o
  -6   2   6        1.02       11.08      6.73 o
  -5   2   6      426.08      429.56     14.37 o
  -4   2   6     1976.25     2125.08     25.88 o
  -3   2   6       18.32       11.32      4.79 o
  -2   2   6       16.11       10.90      4.00 o
  -1   2   6      458.37      401.91     10.35 o
   0   2   6      174.32      186.09      8.04 o
   1   2   6     4102.09     4411.51     45.82 o
   2   2   6        6.03        1.51      4.80 o
   3   2   6        0.05       -0.26      5.11 o
   4   2   6     1435.14     1536.31     26.20 o
   5   2   6       26.50       26.48      7.41 o
   6   2   6      511.41      530.66     25.68 o
   7   2   6      493.44      458.29     25.47 o
   8   2   6       30.37       46.31     19.73 o
   9   2   6       45.85       74.84     23.19 o
  10   2   6       76.22       61.49     33.41 o
 -12   3   6        1.25        7.73     11.35 o
 -11   3   6      167.82      162.64     16.53 o
 -10   3   6       28.22       19.03      9.71 o
  -9   3   6       21.82       26.96      9.20 o
  -8   3   6      119.72      144.87     14.33 o
  -7   3   6      111.13      103.27     11.70 o
  -6   3   6      557.27      563.02     16.27 o
  -5   3   6       67.21       78.42      6.24 o
  -4   3   6      618.13      566.19     11.23 o
  -3   3   6     1606.19     1460.16     20.03 o
  -2   3   6       68.72       68.32      5.81 o
  -1   3   6      153.51      195.55      8.38 o
   0   3   6     1918.16     1984.25     21.24 o
   1   3   6       67.21       90.69      6.95 o
   2   3   6      359.21      360.84     12.94 o
   3   3   6      233.14      273.98     12.95 o
   4   3   6      650.30      670.15     19.98 o
   5   3   6      271.13      258.65     17.66 o
   6   3   6     2020.11     1996.45    111.95 o
   7   3   6        6.38        5.34     21.82 o
   8   3   6      123.88      156.08     26.51 o
   9   3   6      187.60      180.72     40.96 o
  10   3   6       58.71       43.63     33.57 o
 -12   4   6        1.41        0.38     11.48 o
 -11   4   6       21.69       24.08     10.64 o
 -10   4   6        1.81       -1.23      8.35 o
  -9   4   6       55.89       46.62      9.97 o
  -8   4   6       11.76       13.81      7.67 o
  -7   4   6      170.66      186.26     14.10 o
  -6   4   6       51.67       85.09     12.01 o
  -5   4   6      103.78      116.46      6.99 o
  -4   4   6     1653.01     1573.67     23.61 o
  -3   4   6      617.61      494.86     10.64 o
  -2   4   6     1829.95     1926.81     24.20 o
  -1   4   6      269.06      281.96      9.11 o
   0   4   6       35.19       40.36      5.98 o
   1   4   6       62.42       58.69      7.66 o
   2   4   6      159.82      171.90     10.65 o
   3   4   6      377.86      407.72     15.85 o
   4   4   6        1.51        3.94      7.60 o
   5   4   6        0.21        6.73     14.17 o
   6   4   6      217.23      235.47     30.01 o
   7   4   6       71.85       90.63     31.66 o
   8   4   6        0.31       -1.04     15.81 o
   9   4   6        8.47        3.74     25.10 o
  10   4   6        2.05       27.84     27.92 o
 -11   5   6       26.59       39.69     12.30 o
 -10   5   6        5.62       19.98     10.21 o
  -9   5   6      117.50      121.44     13.02 o
  -8   5   6       91.48       96.74     11.17 o
  -7   5   6       78.27      102.19     10.32 o
  -6   5   6      164.88      169.76     10.29 o
  -5   5   6      189.59      165.51      7.57 o
  -4   5   6      271.90      320.46      9.47 o
  -3   5   6     1357.28     1340.98     16.56 o
  -2   5   6      195.52      169.52      7.07 o
  -1   5   6        0.19        0.73      4.12 o
   0   5   6      128.43      147.20      9.13 o
   1   5   6       73.28       61.14      9.02 o
   2   5   6       47.60       44.44      8.72 o
   3   5   6       57.16       56.48     10.86 o
   4   5   6      504.25      534.14     32.58 o
   5   5   6     1305.09     1333.25     50.22 o
   6   5   6     1205.39     1229.56     51.40 o
   7   5   6      204.62      190.56     38.14 o
   8   5   6       18.36       -8.06     17.77 o
   9   5   6      123.92      109.39     35.47 o
  10   5   6       81.77       58.21     30.67 o
 -11   6   6        2.54        6.33     10.72 o
 -10   6   6        0.76        1.60      9.51 o
  -9   6   6       41.34       46.42     10.97 o
  -8   6   6      165.96      209.19     21.78 o
  -7   6   6       17.61       21.56      9.38 o
  -6   6   6       29.13       26.76      9.38 o
  -5   6   6        2.39       16.48      6.13 o
  -4   6   6      177.84      221.30     11.26 o
  -3   6   6        2.74        5.02      3.68 o
  -2   6   6       98.12       97.45      6.95 o
  -1   6   6       56.17       60.85      6.59 o
   0   6   6      224.00      250.80     12.17 o
   1   6   6        1.45        6.18      6.94 o
   2   6   6       36.42       52.75     12.51 o
   3   6   6      361.77      361.79     22.34 o
   4   6   6      112.11       91.05     16.28 o
   5   6   6       42.15       55.60     18.34 o
   6   6   6        1.49       -2.70     16.04 o
   7   6   6      122.97       84.52     29.90 o
   8   6   6        1.86      -20.83     20.83 o
   9   6   6        5.04       11.40     18.07 o
 -11   7   6        6.27       15.09     15.93 o
 -10   7   6        7.47        1.19     13.55 o
  -9   7   6       31.66       41.01     14.04 o
  -8   7   6       35.43       32.48     11.93 o
  -7   7   6       82.67       93.98     29.45 o
  -6   7   6        9.42       31.51     19.83 o
  -5   7   6       10.73        1.57     12.63 o
  -4   7   6       80.60       69.24     15.41 o
  -3   7   6       33.77       53.56      5.20 o
  -2   7   6        0.21        0.73      4.05 o
  -1   7   6       87.64       99.36      9.53 o
   0   7   6      178.69      155.83     16.36 o
   1   7   6       50.42       54.30     12.32 o
   2   7   6       10.20        0.98     10.34 o
   3   7   6        1.05        1.59     10.44 o
   4   7   6       50.86       57.09     14.82 o
   5   7   6       19.64       28.55     16.13 o
   6   7   6       82.10       95.10     18.68 o
   7   7   6       18.81        5.64     16.99 o
   8   7   6        0.62        0.92     23.27 o
   9   7   6        1.21       -3.34     16.21 o
 -10   8   6       21.15       22.67     14.63 o
  -9   8   6       64.48       65.87     15.69 o
  -8   8   6       46.78       83.84     30.74 o
  -7   8   6      291.19      288.36     45.24 o
  -6   8   6        0.43       -8.81     12.82 o
  -5   8   6       10.35       14.54     14.20 o
  -4   8   6       95.89       80.55     17.23 o
  -3   8   6        5.33        1.55      7.48 o
  -2   8   6      482.93      482.84     14.67 o
  -1   8   6       14.21       25.30      8.54 o
   0   8   6     1494.82     1567.42     38.90 o
   1   8   6       15.59       29.55     11.55 o
   2   8   6      164.30      167.07     18.22 o
   3   8   6       64.46       37.12     12.90 o
   4   8   6       41.86       48.69     14.36 o
   5   8   6      376.58      389.18     28.18 o
   6   8   6        0.98        1.31     13.70 o
   7   8   6       16.42       25.01     15.89 o
   8   8   6       11.30       22.96     25.56 o
   9   8   6        7.19        5.03     17.50 o
 -10   9   6        1.33        2.78     12.46 o
  -9   9   6        2.86       10.15     23.42 o
  -8   9   6        0.35        4.12     18.77 o
  -7   9   6       19.67       16.25     20.14 o
  -6   9   6        3.47       13.71     14.72 o
  -5   9   6       13.91        5.97     14.94 o
  -4   9   6        1.17       -3.59     12.57 o
  -3   9   6       71.34       73.24     16.64 o
  -2   9   6      451.08      441.22     16.82 o
  -1   9   6      445.67      421.33     22.48 o
   0   9   6      222.77      180.63     18.53 o
   1   9   6        0.31        1.77     10.49 o
   2   9   6      126.13      134.20     17.87 o
   3   9   6       36.75       29.47     13.31 o
   4   9   6      137.16      118.95     16.28 o
   5   9   6      149.83      126.52     20.25 o
   6   9   6        2.71        0.36     14.02 o
   7   9   6        3.58        4.32     14.90 o
   8   9   6        0.08        4.96     24.95 o
  -9  10   6       26.78       37.91     28.07 o
  -8  10   6       51.58       64.99     28.99 o
  -7  10   6       86.33       94.36     29.67 o
  -6  10   6        9.34       20.44     16.84 o
  -5  10   6        7.19       13.04     15.93 o
  -4  10   6        0.09        9.32     14.44 o
  -3  10   6      104.41      111.46     19.52 o
  -2  10   6       37.03       39.55     11.35 o
  -1  10   6      127.46      128.20     16.45 o
   0  10   6       60.64       67.53     14.21 o
   1  10   6      170.32      192.62     24.36 o
   2  10   6       45.72       36.66     11.66 o
   3  10   6        2.49        3.25     10.34 o
   4  10   6       21.93       24.58     12.45 o
   5  10   6        1.48        0.07     11.69 o
   6  10   6       13.84        8.46     14.89 o
   7  10   6       25.06       21.51     17.20 o
  -8  11   6       24.25       44.47     28.30 o
  -7  11   6       15.27       20.60     24.33 o
  -6  11   6        7.03        0.34     19.82 o
  -5  11   6        3.55      -15.30     15.30 o
  -4  11   6        0.26       -2.82     14.88 o
  -3  11   6        3.08        3.32      8.40 o
  -2  11   6        3.07       -2.81     10.52 o
  -1  11   6        5.85        7.13      8.49 o
   0  11   6        0.72       -7.20      8.63 o
   1  11   6       15.51       -1.21      9.46 o
   2  11   6        9.33        7.16     10.67 o
   3  11   6        0.91        7.41     10.91 o
   4  11   6       15.36       38.16     13.34 o
   5  11   6       32.69       40.59     15.60 o
   6  11   6       45.54       44.88     17.41 o
  -6  12   6        1.91      -19.02     19.79 o
  -5  12   6        7.26        0.33     17.17 o
  -4  12   6       21.97       33.33     18.18 o
  -3  12   6       12.57       12.59     15.82 o
  -2  12   6       52.10       46.02     15.15 o
  -1  12   6        3.94        1.06      9.21 o
   0  12   6       15.05        5.14      9.90 o
   1  12   6        4.00       14.84     10.88 o
   2  12   6       89.19       94.47     15.65 o
   3  12   6       42.55       31.32     13.01 o
   4  12   6       39.61       39.12     13.65 o
   5  12   6        0.44       -2.79     12.23 o
  -6  13   6        7.10       -3.55     23.73 o
  -5  13   6       13.28       14.50     18.77 o
  -4  13   6        0.63        6.35     17.96 o
  -3  13   6        7.24        6.76     16.93 o
  -2  13   6        1.94       -0.17     12.27 o
  -1  13   6        5.34        1.58      9.79 o
   0  13   6        0.88       -9.68      9.77 o
   1  13   6        2.05        0.83     10.69 o
   2  13   6        3.27        9.35     11.98 o
   3  13   6        0.40        6.63     12.25 o
   4  13   6       33.06       33.24     14.29 o
  -4  14   6        5.23       -2.63     18.58 o
  -3  14   6       19.76       29.13     19.41 o
  -2  14   6        0.00        2.55     19.73 o
  -1  14   6       10.77        9.73     13.98 o
   0  14   6        0.01        0.07     11.09 o
   1  14   6        1.08       -2.59     11.25 o
   2  14   6        0.91        6.58     12.26 o
 -12   1   7       54.71       35.98     14.06 o
 -11   1   7       21.85       35.46     13.09 o
 -10   1   7       17.73        9.58     10.68 o
  -9   1   7      138.89      168.43     16.85 o
  -8   1   7       81.61       88.17     12.99 o
  -7   1   7       21.17       32.05      9.42 o
  -6   1   7       46.67       39.70      9.12 o
  -5   1   7      418.39      438.97     15.83 o
  -4   1   7      851.41      882.38     18.91 o
  -3   1   7     1153.15     1108.61     20.48 o
  -2   1   7     1340.11     1290.33     20.44 o
  -1   1   7       11.42        6.04      4.38 o
   0   1   7        2.54        1.47      4.10 o
   1   1   7       54.53       63.35      6.20 o
   2   1   7      487.92      479.49     14.24 o
   3   1   7      180.06      182.74     11.29 o
   4   1   7      112.88      130.47     11.32 o
   5   1   7     3146.26     3256.97     58.32 o
   6   1   7      331.65      392.67     25.95 o
   7   1   7      208.51      249.26     22.72 o
   8   1   7        9.80       -3.87     18.89 o
   9   1   7       56.16       31.32     21.58 o
  10   1   7      203.76      185.68     47.91 o
 -12   2   7        7.30        1.85     11.77 o
 -11   2   7       21.15       10.13     11.39 o
 -10   2   7      333.43      371.02     23.10 o
  -9   2   7       36.44       17.28      9.96 o
  -8   2   7      249.69      277.68     19.31 o
  -7   2   7       15.74        6.88      7.92 o
  -6   2   7      341.17      339.65     17.08 o
  -5   2   7      166.19      189.36     12.30 o
  -4   2   7        3.94        0.13      5.41 o
  -3   2   7       51.01       44.23      6.06 o
  -2   2   7      231.26      289.81     10.64 o
  -1   2   7        0.04        4.34      4.34 o
   0   2   7      117.71      125.53      8.02 o
   1   2   7      167.55      154.84      8.50 o
   2   2   7      396.60      391.06     12.59 o
   3   2   7        5.01        4.18      6.16 o
   4   2   7        0.01        0.02      7.75 o
   5   2   7       20.61       21.27     11.40 o
   6   2   7      310.83      326.42     48.67 o
   7   2   7       70.90       66.22     31.73 o
   8   2   7        0.39        6.16     17.64 o
   9   2   7       44.06       36.46     30.74 o
  10   2   7      189.05      163.17     45.77 o
 -12   3   7        0.35       -4.36     11.51 o
 -11   3   7      106.13      100.38     15.96 o
 -10   3   7       86.83       60.54     13.17 o
  -9   3   7       42.33       35.32     11.28 o
  -8   3   7       17.23       12.30      8.81 o
  -7   3   7       21.93       21.43      8.73 o
  -6   3   7       49.68       68.31     10.15 o
  -5   3   7      204.39      242.52     12.54 o
  -4   3   7      172.86      165.79      9.87 o
  -3   3   7        0.58       -1.03      4.32 o
  -2   3   7      207.95      211.53      9.42 o
  -1   3   7     1364.26     1273.20     18.29 o
   0   3   7       20.01       21.06      5.25 o
   1   3   7      264.43      293.30     10.17 o
   2   3   7      146.40      146.19     10.04 o
   3   3   7        0.65        4.87      7.53 o
   4   3   7       14.10       11.60      8.62 o
   5   3   7        9.47        3.09     15.27 o
   6   3   7      565.51      539.71     52.87 o
   7   3   7      110.85      108.02     34.56 o
   8   3   7       94.92      112.08     25.80 o
   9   3   7       27.66       -3.59     26.09 o
  10   3   7        6.55       10.53     30.13 o
 -11   4   7        0.69       -5.10      9.97 o
 -10   4   7       99.45       87.32     14.37 o
  -9   4   7      414.82      462.95     22.10 o
  -8   4   7      170.13      200.44     16.67 o
  -7   4   7      633.16      693.98     22.80 o
  -6   4   7       92.57       66.62     10.26 o
  -5   4   7       56.98       58.17      7.68 o
  -4   4   7      353.12      339.57     12.25 o
  -3   4   7       20.86       23.43      5.70 o
  -2   4   7      652.75      656.36     13.65 o
  -1   4   7      515.64      488.52     12.32 o
   0   4   7      882.07      854.89     15.99 o
   1   4   7      784.45      754.46     19.55 o
   2   4   7       54.91       39.91      8.53 o
   3   4   7       16.10       15.79      8.47 o
   4   4   7      706.28      653.62     29.67 o
   5   4   7      143.78      138.87     33.91 o
   6   4   7        2.19       -7.91     16.01 o
   7   4   7       14.96        5.87     24.49 o
   8   4   7       45.49       41.07     20.62 o
   9   4   7       41.73       34.18     21.14 o
 -11   5   7        2.16        4.08     11.74 o
 -10   5   7        2.61       -5.26     10.08 o
  -9   5   7        1.34        6.69      8.70 o
  -8   5   7       74.58       89.05     12.25 o
  -7   5   7       45.59       39.75      9.31 o
  -6   5   7       30.59       32.41      8.33 o
  -5   5   7      310.59      412.34     16.63 o
  -4   5   7      839.93      936.68     20.01 o
  -3   5   7       51.68       55.50      6.30 o
  -2   5   7       88.77       86.14      6.95 o
  -1   5   7      139.09      140.10      8.89 o
   0   5   7      845.48      834.96     18.17 o
   1   5   7       64.82       69.01     11.46 o
   2   5   7      978.81     1040.15     29.52 o
   3   5   7        5.99        7.70     11.26 o
   4   5   7      367.23      372.74     31.00 o
   5   5   7      256.39      244.44     30.47 o
   6   5   7      282.52      283.77     33.31 o
   7   5   7       31.26       32.42     27.31 o
   8   5   7        0.09       -2.67     25.94 o
   9   5   7       24.86       26.50     20.94 o
 -11   6   7        0.86       11.76     12.55 o
 -10   6   7       55.12       80.92     15.82 o
  -9   6   7       37.94       54.15     13.28 o
  -8   6   7      280.97      247.70     19.03 o
  -7   6   7      210.86      232.89     16.91 o
  -6   6   7      312.25      412.86     19.19 o
  -5   6   7        5.61        2.76      5.68 o
  -4   6   7       48.81       34.76      6.59 o
  -3   6   7      451.49      385.51     16.36 o
  -2   6   7       24.36       34.93      8.60 o
  -1   6   7      292.20      314.37     14.74 o
   0   6   7      586.37      575.46     19.29 o
   1   6   7      943.95      982.83     28.75 o
   2   6   7      380.20      370.32     23.33 o
   3   6   7      263.37      279.55     24.10 o
   4   6   7       17.16       27.70     13.63 o
   5   6   7       23.90       14.98     16.34 o
   6   6   7        0.18        5.20     17.37 o
   7   6   7      153.91      144.86     37.68 o
   8   6   7        1.84        8.93     27.08 o
   9   6   7      114.49      128.36     26.97 o
 -10   7   7        1.51       -5.49     15.56 o
  -9   7   7        4.27        6.56     14.27 o
  -8   7   7        0.27        8.09     12.66 o
  -7   7   7        1.26        0.53     10.91 o
  -6   7   7        6.93       13.73     10.30 o
  -5   7   7        8.04       14.52      8.89 o
  -4   7   7      219.35      182.39     10.20 o
  -3   7   7       47.94       60.40      9.41 o
  -2   7   7       25.10       19.24      7.82 o
  -1   7   7       17.44       17.00      8.21 o
   0   7   7       38.26       27.45     11.77 o
   1   7   7       23.59       16.76     11.32 o
   2   7   7      257.20      259.82     22.95 o
   3   7   7       43.35       44.06     14.20 o
   4   7   7      141.67      154.61     20.16 o
   5   7   7      232.62      228.35     30.01 o
   6   7   7      166.46      141.20     27.08 o
   7   7   7        0.93       18.40     18.71 o
   8   7   7       26.32       35.40     30.36 o
 -10   8   7        0.12       -4.04     16.02 o
  -9   8   7        0.02        4.42     13.88 o
  -8   8   7        2.59       -4.20     11.52 o
  -5   8   7       75.66       69.14     18.10 o
  -4   8   7       19.82       11.83      8.63 o
  -3   8   7       27.45       20.37      7.64 o
  -2   8   7      202.29      167.35     13.95 o
  -1   8   7      461.68      406.06     18.76 o
   0   8   7       22.78       22.44     12.01 o
   1   8   7       31.20       11.50     11.69 o
   2   8   7       47.50       63.39     15.19 o
   3   8   7      102.48       93.56     17.67 o
   4   8   7      206.34      201.44     27.68 o
   5   8   7        5.40        8.13     17.40 o
   6   8   7       20.98       31.74     16.50 o
   7   8   7       21.34       13.79     18.56 o
   8   8   7        0.42       17.62     26.70 o
  -9   9   7        9.43        3.28     13.96 o
  -5   9   7       64.48       83.86     20.56 o
  -4   9   7      190.44      222.50     25.01 o
  -3   9   7       15.79       14.68     10.03 o
  -2   9   7      372.93      389.67     17.88 o
  -1   9   7      249.68      238.91     21.93 o
   0   9   7       40.26       34.27     12.71 o
   1   9   7       68.47       64.51     14.79 o
   2   9   7        0.63       -8.87     10.94 o
   3   9   7       60.50       65.42     16.37 o
   4   9   7       70.82       77.70     17.46 o
   5   9   7      183.92      179.13     23.85 o
   6   9   7       22.93       14.77     15.99 o
   7   9   7        1.46        9.81     18.78 o
  -5  10   7       40.74       33.92     18.28 o
  -4  10   7        0.17        8.15     15.65 o
  -3  10   7       70.66       80.72     14.92 o
  -2  10   7       74.76       71.28     11.19 o
  -1  10   7      105.93      122.68     17.19 o
   0  10   7       76.10       61.20     14.81 o
   1  10   7       37.22       61.51     14.96 o
   2  10   7       32.71       18.70     13.21 o
   3  10   7        7.80        8.42     11.77 o
   4  10   7       43.83       43.86     14.48 o
   5  10   7       32.46       28.83     16.36 o
   6  10   7       21.15        6.53     16.29 o
   7  10   7        3.38        4.22     16.71 o
  -6  11   7       10.16       39.59     32.57 o
  -5  11   7        0.09       -2.08     16.81 o
  -4  11   7       67.32       74.25     20.40 o
  -3  11   7       18.81       24.71     11.99 o
  -2  11   7      178.97      176.39     24.55 o
  -1  11   7       21.43       21.98     12.80 o
   0  11   7       18.12       14.30     12.63 o
   1  11   7       15.47       16.76     10.98 o
   2  11   7       23.05       24.79     12.39 o
   3  11   7      176.68      187.74     20.14 o
   4  11   7       13.35       35.96     13.70 o
   5  11   7       19.47       22.49     16.55 o
   6  11   7       24.42        9.80     16.77 o
  -6  12   7        7.12       16.71     32.57 o
  -5  12   7        0.15       -8.81     17.52 o
  -4  12   7        2.21        3.94     10.38 o
  -3  12   7        8.53        5.14     19.56 o
  -2  12   7       16.11       22.28     13.29 o
  -1  12   7        3.88       10.41     10.59 o
   0  12   7       38.77       42.09     12.42 o
   1  12   7        0.00        6.14     11.23 o
   2  12   7       17.68       29.19     13.07 o
   3  12   7      157.41      113.78     17.69 o
   4  12   7       20.44        2.73     13.12 o
  -5  13   7        1.29       11.11     19.65 o
  -4  13   7        0.52        1.97     18.31 o
  -3  13   7        0.22       -4.15     20.37 o
  -2  13   7       23.20        9.51     13.48 o
  -1  13   7        0.12        5.54     10.26 o
   0  13   7        0.01       -0.76     10.78 o
   1  13   7        9.03       19.57     12.51 o
   2  13   7        4.58        0.10     12.16 o
   3  13   7        9.78        7.32     13.14 o
  -2  14   7        0.01        6.73     14.63 o
  -1  14   7       15.87       17.53     15.19 o
   0  14   7        6.92       16.84     12.69 o
 -12   0   8      210.05      185.15     30.72 o
 -11   0   8      235.97      212.28     37.65 o
 -10   0   8        6.62        4.15     14.95 o
  -9   0   8      195.10      234.16     28.45 o
  -8   0   8      107.57      124.34     21.28 o
  -7   0   8      948.94      915.12     69.08 o
  -6   0   8       27.25       46.01     14.51 o
  -5   0   8     1175.93     1202.49     41.37 o
  -4   0   8       17.05       31.94     11.60 o
  -3   0   8      134.97      182.79     16.48 o
  -2   0   8        0.68        5.39      7.87 o
  -1   0   8     2017.14     1994.43     36.00 o
   0   0   8       56.84       73.80      8.99 o
   1   0   8      518.41      496.41     18.65 o
   2   0   8        0.66        0.23      8.36 o
   3   0   8      950.06      962.86     30.01 o
   4   0   8      595.09      602.33     37.66 o
   5   0   8     2373.76     2511.38     72.09 o
   6   0   8      195.16      207.19     44.25 o
   7   0   8       55.49       21.31     19.98 o
 -12   1   8        1.81       12.59     13.29 o
 -11   1   8        2.54       12.05     12.23 o
 -10   1   8       16.97       22.69     11.63 o
  -9   1   8       20.46       23.04     11.15 o
  -8   1   8        4.03       -7.05      8.58 o
  -7   1   8       32.33       14.58      9.05 o
  -6   1   8       40.17       50.58     10.42 o
  -5   1   8       11.20       22.39      8.56 o
  -4   1   8      143.84      155.09     13.82 o
  -3   1   8      192.58      228.76     12.76 o
  -2   1   8       22.38       10.90      6.23 o
  -1   1   8      452.29      408.75     12.19 o
   0   1   8        4.96        8.51      4.83 o
   1   1   8      112.93      138.34      8.90 o
   2   1   8        0.04        3.00      6.45 o
   3   1   8       47.27       29.83      8.64 o
   4   1   8      761.64      711.28     25.19 o
   5   1   8       21.53       23.20     17.18 o
   6   1   8      252.68      215.35     42.57 o
   7   1   8        6.72       30.36     28.45 o
   8   1   8       19.68       14.24     20.96 o
   9   1   8       14.91       56.60     34.63 o
 -11   2   8        1.88        6.53     11.57 o
 -10   2   8      148.51      153.44     17.86 o
  -9   2   8       41.85       28.68     11.18 o
  -8   2   8       94.06       85.99     13.29 o
  -7   2   8      287.75      316.57     19.25 o
  -6   2   8      142.62      166.66     15.03 o
  -5   2   8      404.22      405.62     18.78 o
  -4   2   8       10.24        1.96      7.17 o
  -3   2   8        2.50        9.47      5.85 o
  -2   2   8      637.83      636.23     14.58 o
  -1   2   8      290.90      281.03     11.13 o
   0   2   8      313.10      354.73     12.09 o
   1   2   8      149.15      156.83      9.31 o
   2   2   8       82.47       68.82      9.24 o
   3   2   8      271.27      304.62     18.89 o
   4   2   8       63.50       56.22     13.17 o
   5   2   8      382.29      372.65     50.20 o
   6   2   8       44.27       64.77     31.66 o
   7   2   8        2.77       -9.92     25.10 o
   8   2   8       91.86      113.10     28.37 o
   9   2   8       13.83       -5.42     28.30 o
 -11   3   8        2.25        1.93     11.33 o
 -10   3   8       81.32      108.28     15.61 o
  -9   3   8       69.25       50.20     12.63 o
  -8   3   8        0.04        0.42      8.68 o
  -7   3   8       22.82       35.03      9.98 o
  -6   3   8       56.78       44.59      9.94 o
  -5   3   8       52.16       54.52      9.88 o
  -4   3   8       87.29       62.36     11.23 o
  -3   3   8       42.27       39.20      6.66 o
  -2   3   8      435.08      450.97     12.84 o
  -1   3   8      593.59      564.73     13.96 o
   0   3   8      469.01      473.42     16.07 o
   1   3   8      170.92      158.49     10.65 o
   2   3   8      268.70      283.53     17.39 o
   3   3   8        0.31       -4.64      9.13 o
   4   3   8      212.63      235.10     23.44 o
   5   3   8      341.58      313.60     33.75 o
   6   3   8       96.34       65.30     30.90 o
   7   3   8      156.99      167.60     41.58 o
   8   3   8       55.78       87.41     25.52 o
   9   3   8        2.62       24.55     21.85 o
 -11   4   8        0.68        1.16     11.17 o
 -10   4   8        4.27        0.88     10.23 o
  -9   4   8        7.67        8.93      9.74 o
  -8   4   8       12.33        2.99      8.89 o
  -7   4   8        2.97       -1.93      7.91 o
  -6   4   8        0.56        0.76      7.55 o
  -5   4   8      326.73      369.41     17.72 o
  -4   4   8       54.75       41.83      9.11 o
  -3   4   8       25.01       16.58      6.39 o
  -2   4   8        0.30        1.17      5.88 o
  -1   4   8        0.01        5.28      5.99 o
   0   4   8       49.21       39.60      8.18 o
   1   4   8       82.25       83.64     12.83 o
   2   4   8       22.76       22.27      9.26 o
   3   4   8      406.63      406.42     22.25 o
   4   4   8      254.68      269.41     31.02 o
   5   4   8      158.64      175.22     28.05 o
   6   4   8        0.17        8.24     24.18 o
   7   4   8        0.04      -15.18     23.88 o
   8   4   8       23.77       21.28     30.74 o
   9   4   8        3.32        3.25     20.15 o
 -11   5   8        5.00        0.67     11.94 o
 -10   5   8      107.81      109.12     17.15 o
  -9   5   8       23.95       41.57     12.38 o
  -8   5   8        1.44        9.83      8.65 o
  -7   5   8       15.84       20.59      9.61 o
  -6   5   8        4.01       -3.39      7.39 o
  -5   5   8      330.89      375.15     17.73 o
  -4   5   8        0.09        2.84      7.19 o
  -3   5   8      372.92      351.45     15.23 o
  -2   5   8      187.44      183.01     12.66 o
  -1   5   8      328.50      351.30     16.30 o
   0   5   8       64.62       60.50     10.32 o
   1   5   8       61.24       69.48     12.59 o
   2   5   8      214.64      208.54     30.66 o
   3   5   8       91.91       87.33     16.88 o
   4   5   8      275.92      278.90     31.39 o
   5   5   8      268.98      324.04     35.29 o
   6   5   8        0.16       -7.43     17.52 o
   7   5   8      104.34      118.24     37.91 o
   8   5   8        3.62        5.87     30.13 o
   9   5   8       35.29       37.17     23.67 o
 -10   6   8        7.79        3.98     11.68 o
  -9   6   8        9.07       15.41     11.20 o
  -8   6   8       58.52       78.12     14.13 o
  -7   6   8      110.20      112.55     15.35 o
  -6   6   8      361.52      395.91     21.92 o
  -5   6   8      202.38      155.32     16.24 o
  -4   6   8      207.00      163.51     14.20 o
  -3   6   8        4.31       16.37      8.15 o
  -2   6   8        5.31        6.71      7.41 o
  -1   6   8        0.20        9.11      7.62 o
   0   6   8       22.14       14.82      8.59 o
   1   6   8      892.33      955.56     34.93 o
   2   6   8       31.49       21.53     12.98 o
   3   6   8       24.22       29.89     14.54 o
   4   6   8       12.17       23.19     17.63 o
   5   6   8       40.02       20.56     21.44 o
   6   6   8       74.75       52.77     22.33 o
   7   6   8        2.78       -6.03     24.49 o
   8   6   8        2.70      -12.13     26.55 o
 -10   7   8      102.83      125.11     27.92 o
  -9   7   8        1.37        0.15     15.26 o
  -8   7   8       43.33       37.15     17.39 o
  -7   7   8       30.32       25.02     15.33 o
  -6   7   8      100.51      100.85     19.61 o
  -5   7   8      179.44      148.37     15.52 o
  -4   7   8       27.69       10.05      8.39 o
  -3   7   8      930.86      981.86     26.55 o
  -2   7   8        2.20       -0.78      7.85 o
  -1   7   8      526.55      529.92     21.80 o
   0   7   8       78.98       86.38     15.59 o
   1   7   8        4.75       11.19     12.16 o
   2   7   8      559.54      489.69     28.40 o
   3   7   8      170.03      219.45     23.72 o
   4   7   8      317.22      355.83     29.33 o
   5   7   8        1.15       -5.31     17.26 o
   6   7   8        0.37        7.44     22.77 o
   7   7   8       36.15       64.99     32.50 o
   8   7   8        3.54        5.57     28.07 o
  -9   8   8        1.26       -1.30     15.03 o
  -8   8   8       60.08       77.81     20.67 o
  -7   8   8       10.34        9.08     13.50 o
  -6   8   8       76.84       81.70     18.16 o
  -5   8   8        0.53       -3.89     11.67 o
  -4   8   8       69.00       81.86     10.85 o
  -3   8   8        0.25       -0.52      8.22 o
  -2   8   8      146.51      156.90     14.62 o
  -1   8   8        5.52       -6.51      8.63 o
   0   8   8       47.18       42.96     13.68 o
   1   8   8       15.11        6.06     12.36 o
   2   8   8       64.94       76.76     17.00 o
   3   8   8       22.07       19.91     14.31 o
   4   8   8       99.95       77.83     18.01 o
   5   8   8      197.88      197.19     31.19 o
   6   8   8      136.06      140.26     28.77 o
   7   8   8       42.65       39.36     22.86 o
  -9   9   8        2.49        1.75     15.26 o
  -8   9   8        0.31        0.53     13.58 o
  -6   9   8       11.03       27.84     13.58 o
  -5   9   8        7.91       13.12     12.51 o
  -4   9   8      100.16      112.74     16.55 o
  -3   9   8       59.65       56.02     10.72 o
  -2   9   8       14.66       15.81      9.06 o
  -1   9   8       19.63       18.34     12.34 o
   0   9   8      185.48      164.48     20.44 o
   1   9   8      112.61      102.85     18.00 o
   2   9   8       12.37       15.61     13.47 o
   3   9   8        7.08       23.36     14.65 o
   4   9   8       61.36       49.40     17.50 o
   5   9   8       39.99       43.24     21.49 o
   6   9   8        3.22       -2.34     16.43 o
   7   9   8        2.69        5.76     20.98 o
  -5  10   8       27.10       16.30     15.03 o
  -4  10   8       34.36       33.46     13.23 o
  -3  10   8       51.44       45.78     13.51 o
  -2  10   8       50.03       61.21     11.85 o
  -1  10   8       32.31       26.40     13.42 o
   0  10   8       93.66      132.73     18.92 o
   1  10   8        0.70       -5.20     12.40 o
   2  10   8        8.04        6.58     13.76 o
   3  10   8       12.54       19.00     15.59 o
   4  10   8       38.30       46.43     17.34 o
   5  10   8        2.25       -0.23     15.56 o
   6  10   8        6.36      -11.95     16.20 o
  -5  11   8        0.25        0.00     28.91 o
  -4  11   8       71.38       72.29     14.67 o
  -3  11   8       24.77       30.79     13.82 o
  -2  11   8       81.91       90.96     16.13 o
  -1  11   8       17.88       24.78     13.68 o
   0  11   8       18.16       27.23     14.50 o
   1  11   8        4.62       -1.77     13.58 o
   2  11   8       74.40       87.37     18.72 o
   3  11   8       52.39       38.02     14.21 o
   4  11   8        0.37       10.11     13.85 o
   5  11   8       67.25       82.40     21.62 o
  -5  12   8       29.13       10.91     33.72 o
  -4  12   8        7.84        7.71     11.95 o
  -3  12   8       16.85       -1.99     21.16 o
  -2  12   8        7.82       27.50     21.20 o
  -1  12   8       57.96       70.16     16.66 o
   0  12   8        5.54        1.10     11.32 o
   1  12   8       18.67       20.83     12.69 o
   2  12   8        5.25       14.13     13.18 o
   3  12   8       49.64       18.18     14.40 o
  -4  13   8        0.10       14.05     22.95 o
  -3  13   8        0.03       14.51     23.20 o
  -2  13   8       14.15       14.97     15.14 o
  -1  13   8       21.14       13.12     11.57 o
   0  13   8        0.22        0.98     11.69 o
   1  13   8       78.07      103.63     17.16 o
 -11   1   9      308.58      300.75     25.13 o
 -10   1   9        8.99       17.77     11.90 o
  -9   1   9      177.68      166.54     18.01 o
  -8   1   9       53.38       63.79     18.02 o
  -7   1   9      425.93      411.62     22.05 o
  -6   1   9      122.19      105.19     14.29 o
  -5   1   9        0.10       11.29      8.77 o
  -4   1   9      453.83      436.87     20.24 o
  -3   1   9      554.29      523.22     21.67 o
  -2   1   9      161.74      188.80     16.05 o
  -1   1   9      738.29      759.05     24.97 o
   0   1   9        6.48       12.38      7.18 o
   1   1   9      236.56      231.37     16.33 o
   2   1   9        0.01       -4.48      9.52 o
   3   1   9        0.82       -0.48     12.37 o
   4   1   9      381.80      416.85     35.30 o
   5   1   9       42.62       39.82     29.06 o
   6   1   9      174.49      211.99     47.07 o
 -11   2   9        0.11        0.51     11.22 o
 -10   2   9       17.81       26.48     12.17 o
  -9   2   9        6.08       -1.41     10.39 o
  -8   2   9       61.71       57.28     12.89 o
  -7   2   9        9.33        1.31      8.83 o
  -6   2   9      106.51      136.10     15.03 o
  -5   2   9       13.59       15.83      8.90 o
  -4   2   9       59.43       50.17     10.90 o
  -3   2   9      264.09      305.27     17.77 o
  -2   2   9      155.38      185.45     16.04 o
  -1   2   9      402.95      361.18     16.88 o
   0   2   9       51.17       38.73      8.21 o
   1   2   9      470.67      468.55     15.91 o
   2   2   9       66.99       57.19     12.81 o
   3   2   9      160.67      162.60     20.88 o
   4   2   9      722.51      736.14     35.31 o
   5   2   9       45.26       80.10     32.57 o
   6   2   9       17.06        0.53     25.86 o
   7   2   9       79.10      108.17     40.43 o
   8   2   9        2.50       -0.11     21.01 o
   9   2   9       39.80       33.43     32.31 o
 -11   3   9        5.84        3.74     11.87 o
 -10   3   9        0.63       -0.32     10.22 o
  -9   3   9       62.38       53.84     13.20 o
  -8   3   9       22.62       31.24     11.10 o
  -7   3   9       32.34       22.19     10.34 o
  -6   3   9        2.95        4.99      8.50 o
  -5   3   9        0.39       -3.24      8.15 o
  -4   3   9       14.20       30.32      9.74 o
  -3   3   9        0.93       -1.64      8.00 o
  -2   3   9        0.70        6.04      8.36 o
  -1   3   9      427.98      438.29     15.87 o
   0   3   9      144.55      151.14     11.85 o
   1   3   9      673.00      678.50     23.59 o
   2   3   9       47.07       43.37     11.40 o
   3   3   9        7.73       10.78     11.37 o
   4   3   9       10.35       10.60     17.85 o
   5   3   9        1.96      -21.82     22.12 o
   6   3   9       10.33       21.21     28.23 o
   7   3   9        4.01        1.22     29.98 o
   8   3   9       14.58       21.05     33.11 o
 -11   4   9        0.33       19.65     14.45 o
 -10   4   9        0.04        5.74     10.98 o
  -9   4   9        9.29       16.03     10.91 o
  -8   4   9      207.60      245.08     19.69 o
  -7   4   9      238.19      221.88     18.38 o
  -6   4   9       75.31       68.03     12.10 o
  -5   4   9      335.52      377.09     20.12 o
  -4   4   9      127.72      159.09     15.08 o
  -3   4   9        3.80       -1.01      8.03 o
  -2   4   9       63.36       76.58     10.13 o
  -1   4   9       51.52       55.18      9.71 o
   0   4   9      223.41      196.46     15.59 o
   1   4   9      142.40      156.69     17.13 o
   2   4   9      406.90      431.25     23.75 o
   3   4   9      302.18      289.08     32.39 o
   4   4   9      257.51      235.30     57.10 o
   5   4   9      214.77      281.04     34.63 o
   6   4   9       31.62       76.51     33.64 o
   7   4   9        0.32       -9.23     26.62 o
   8   4   9        5.60        4.12     31.05 o
 -10   5   9       18.51       24.31     12.87 o
  -9   5   9       27.54        9.65     11.94 o
  -8   5   9       21.37       17.63     11.12 o
  -7   5   9        0.43       -0.46      9.63 o
  -6   5   9      127.15      155.17     17.06 o
  -5   5   9       14.47        9.65      9.40 o
  -4   5   9       98.16       78.07     13.41 o
  -3   5   9       65.79       55.18     14.25 o
  -2   5   9      101.72       92.48     12.97 o
  -1   5   9      151.00      139.41     13.60 o
   0   5   9      356.09      338.74     18.35 o
   1   5   9       63.31       45.43     15.06 o
   2   5   9        3.88        3.74     12.71 o
   3   5   9       20.82       20.35     14.06 o
   4   5   9      190.41      235.14     31.63 o
   5   5   9        8.28       19.73     19.38 o
   6   5   9       11.41       14.80     28.53 o
   7   5   9       18.19       48.44     32.50 o
   8   5   9        3.44       22.58     32.80 o
 -10   6   9        0.82       -0.96     12.06 o
  -9   6   9      114.54      100.06     17.49 o
  -8   6   9        0.65       -3.25     10.38 o
  -7   6   9       96.39      134.02     17.90 o
  -6   6   9        0.04       10.50     10.25 o
  -5   6   9      333.16      287.09     21.76 o
  -4   6   9      326.94      276.39     21.82 o
  -3   6   9      444.86      451.69     23.69 o
  -2   6   9      444.50      415.14     20.59 o
  -1   6   9       19.95       15.18      9.12 o
   0   6   9       62.70       67.51     12.98 o
   1   6   9      119.42       90.67     17.58 o
   2   6   9        2.80        0.93     12.73 o
   3   6   9       40.27       18.99     14.65 o
   4   6   9      139.23      153.14     27.43 o
   5   6   9       88.23       80.14     24.60 o
   6   6   9       21.15       18.66     20.48 o
   7   6   9       58.89       69.88     34.33 o
  -9   7   9       30.35       32.04     19.83 o
  -8   7   9        0.75        7.63     16.78 o
  -7   7   9      139.84      177.90     28.53 o
  -6   7   9       18.81        9.11     10.05 o
  -5   7   9      102.76      147.15     17.24 o
  -4   7   9      144.77      127.68     17.10 o
  -3   7   9        5.65       15.63     10.05 o
  -2   7   9     1856.26     1821.43     38.47 o
  -1   7   9       14.61       20.61     10.62 o
   0   7   9      324.56      316.79     26.38 o
   1   7   9        8.34       13.25     13.41 o
   2   7   9      128.29      137.46     20.82 o
   3   7   9       23.11       16.46     14.73 o
   4   7   9        6.64       -0.14     18.88 o
   5   7   9       37.67       22.63     20.10 o
   6   7   9      145.60      206.58     33.96 o
   7   7   9       18.49       28.45     30.36 o
  -9   8   9       21.86       20.37     18.84 o
  -8   8   9        0.09        7.25     15.87 o
  -7   8   9       17.98        8.54     15.10 o
  -6   8   9      129.39      158.60     26.09 o
  -5   8   9       17.31       34.10     16.78 o
  -4   8   9       71.25       80.85     14.54 o
  -3   8   9      154.06      153.19     15.45 o
  -2   8   9       85.94       68.01     13.06 o
  -1   8   9      153.49      135.99     15.92 o
   0   8   9        4.59        0.92     12.32 o
   1   8   9        1.63       -3.81     12.59 o
   2   8   9        4.73        2.30     13.63 o
   3   8   9       13.00        2.93     14.41 o
   4   8   9      150.52      188.51     30.24 o
   5   8   9       23.16        6.62     20.25 o
   6   8   9       77.47       73.75     26.70 o
  -8   9   9       22.20       34.79     18.08 o
  -7   9   9        5.50        5.72     15.33 o
  -6   9   9       18.99       29.37     17.16 o
  -5   9   9       38.09       48.67     18.77 o
  -4   9   9        0.55        7.67     14.07 o
  -3   9   9       77.04       79.84     12.77 o
  -2   9   9      183.57      203.29     17.65 o
  -1   9   9      221.85      227.21     23.13 o
   0   9   9      197.70      211.59     23.45 o
   1   9   9        6.45       -0.25     13.33 o
   2   9   9        3.64       11.86     14.46 o
   3   9   9        7.85        7.25     19.13 o
   4   9   9       30.00       15.86     16.30 o
   5   9   9       29.71       29.45     22.20 o
   6   9   9       31.83       38.55     19.92 o
  -7  10   9       15.33       20.67     16.48 o
  -6  10   9        3.36       -9.08     14.49 o
  -5  10   9       60.93       67.82     20.60 o
  -4  10   9       71.27       74.56     17.96 o
  -3  10   9      110.72      104.55     13.83 o
  -2  10   9        0.80        8.92      9.79 o
  -1  10   9       59.22       41.31     15.28 o
   0  10   9       66.62       48.76     15.95 o
   1  10   9        0.40        2.28     13.76 o
   2  10   9        0.75        5.43     14.85 o
   3  10   9        2.12       -7.07     14.87 o
   4  10   9        0.17       12.58     15.92 o
   5  10   9       10.99       20.96     18.49 o
  -6  11   9        2.80       15.94     16.10 o
  -5  11   9        6.37       -3.81     14.49 o
  -4  11   9        5.56       10.88     14.72 o
  -3  11   9        2.27        0.38     13.16 o
  -2  11   9       14.04       12.22     13.27 o
  -1  11   9        0.77        1.41     13.27 o
   0  11   9       15.35       -0.21     13.98 o
   1  11   9        3.82        2.25     14.45 o
   2  11   9       19.71       17.53     15.92 o
   3  11   9        8.38        1.62     16.09 o
   4  11   9        1.04        1.97     13.97 o
  -4  12   9       17.50       30.36     16.56 o
  -3  12   9       27.43       29.33     29.48 o
  -2  12   9        8.46        9.52     13.64 o
  -1  12   9        6.94       12.46     14.55 o
   0  12   9        4.33        7.17     14.91 o
   1  12   9        0.05        1.96     15.08 o
   2  12   9       51.63       61.69     16.92 o
 -11   0  10      350.33      365.79     38.97 o
 -10   0  10        2.22       15.36     17.50 o
  -9   0  10       36.64       30.38     20.83 o
  -8   0  10      319.98      279.14     31.71 o
  -7   0  10       66.50       49.28     18.39 o
  -6   0  10        8.11        4.60     13.81 o
  -5   0  10      400.77      324.32     28.88 o
  -4   0  10      224.24      208.62     25.90 o
  -3   0  10       64.67       36.39     15.98 o
  -2   0  10      626.21      669.16     35.70 o
  -1   0  10     1336.83     1299.19     47.80 o
   0   0  10        3.29        2.54     12.96 o
   1   0  10        6.23       12.21     16.32 o
   2   0  10        9.27       15.87     24.56 o
 -11   1  10        3.12       14.51     13.73 o
 -10   1  10        1.22       -4.65     11.33 o
  -9   1  10       14.61       11.84     11.85 o
  -8   1  10      167.41      172.63     18.41 o
  -7   1  10       73.34       71.42     13.71 o
  -6   1  10      375.51      385.75     21.41 o
  -5   1  10       68.70       67.93     12.97 o
  -4   1  10      197.71      263.37     19.60 o
  -3   1  10      114.63       87.08     14.02 o
  -2   1  10      970.64      834.78     27.61 o
  -1   1  10       48.30       40.25     10.94 o
   0   1  10      196.46      221.48     18.81 o
   1   1  10       12.22       15.95     10.78 o
   2   1  10      293.15      283.09     46.53 o
   3   1  10      166.36      177.13     40.74 o
 -11   2  10      105.44       94.44     17.70 o
 -10   2  10       56.29       49.22     13.98 o
  -9   2  10       14.66       -1.95     10.65 o
  -8   2  10       66.32       65.03     14.02 o
  -7   2  10      234.31      256.06     20.71 o
  -6   2  10       24.22       29.32     11.41 o
  -5   2  10        4.77       -4.54      9.13 o
  -4   2  10       57.18       76.97     13.36 o
  -3   2  10      342.00      381.97     20.92 o
  -2   2  10      981.04      870.77     30.74 o
  -1   2  10      292.29      278.61     20.19 o
   0   2  10        0.55       -1.66      9.20 o
   1   2  10      367.00      347.38     29.31 o
   2   2  10       31.32        9.54     21.74 o
   3   2  10      673.08      686.64     59.43 o
   4   2  10        7.59      -20.37     25.40 o
 -10   3  10        0.03       -1.54     11.14 o
  -9   3  10        9.51       19.71     11.62 o
  -8   3  10       85.16       93.71     15.02 o
  -7   3  10      380.37      380.66     22.63 o
  -6   3  10      239.32      226.41     19.08 o
  -5   3  10      127.76      136.77     15.75 o
  -4   3  10      215.13      161.30     16.18 o
  -3   3  10      821.22      855.31     28.36 o
  -2   3  10     1009.82      945.11     29.45 o
  -1   3  10        1.23        7.56      9.44 o
   0   3  10        6.94       -5.34     12.65 o
   1   3  10       16.36       18.54     22.96 o
   2   3  10       27.14       31.67     15.13 o
   3   3  10       61.99       84.33     23.58 o
   4   3  10       96.19       87.42     24.92 o
   5   3  10       33.62        5.11     27.62 o
   6   3  10       69.18       51.26     35.09 o
   7   3  10       22.19       18.08     31.96 o
   8   3  10        7.60       26.24     34.40 o
 -10   4  10        0.68        4.10     12.79 o
  -9   4  10        2.11       -9.75      9.75 o
  -8   4  10        0.17       -1.95      9.90 o
  -7   4  10       66.45       62.79     13.03 o
  -6   4  10        5.24       -2.46      9.44 o
  -5   4  10       44.72       39.64     11.64 o
  -4   4  10      249.72      250.92     19.53 o
  -3   4  10      153.25      178.84     19.67 o
  -2   4  10       15.58       11.84     11.51 o
  -1   4  10        0.16       10.14     13.00 o
   0   4  10      254.80      224.21     22.13 o
   1   4  10      136.32      133.14     20.49 o
   2   4  10       17.14       13.69     14.48 o
   3   4  10       20.87        9.01     18.73 o
   4   4  10        0.26        5.05     23.11 o
   5   4  10       20.70       17.90     21.16 o
   6   4  10       19.78      -20.06     27.69 o
   7   4  10        3.90       13.88     31.51 o
 -10   5  10        5.82       13.38     13.26 o
  -9   5  10        1.03        5.02     11.68 o
  -8   5  10       18.50       22.82     12.60 o
  -7   5  10      132.16      157.38     19.06 o
  -6   5  10      113.39      117.75     16.89 o
  -5   5  10       39.93       21.67     12.84 o
  -4   5  10        7.97       -2.31     11.66 o
  -3   5  10      278.01      288.03     26.03 o
  -2   5  10       37.45       69.30     16.94 o
  -1   5  10       18.96        8.76     11.82 o
   0   5  10        5.62       -3.39     10.52 o
   1   5  10       12.81       33.83     14.94 o
   2   5  10       56.84       56.65     16.86 o
   3   5  10      284.07      339.72     30.35 o
   4   5  10       68.86       55.85     27.39 o
   5   5  10        0.31       18.51     19.75 o
   6   5  10        0.35      -16.10     26.70 o
   7   5  10       29.49        5.95     31.05 o
  -9   6  10        6.93        8.55     12.62 o
  -8   6  10       64.18       44.90     14.96 o
  -7   6  10        0.15       -4.74     11.34 o
  -6   6  10      122.65      144.45     19.79 o
  -5   6  10        1.67        3.31     11.28 o
  -4   6  10        0.25        8.21     11.79 o
  -3   6  10        5.81        2.72     11.80 o
  -2   6  10      634.38      582.88     47.33 o
  -1   6  10       21.79        5.89     10.68 o
   0   6  10       93.82       90.04     15.11 o
   1   6  10       38.09       41.63     15.94 o
   2   6  10      191.20      165.93     23.46 o
   3   6  10      288.62      275.14     28.40 o
   4   6  10       70.21      117.11     26.59 o
   5   6  10        1.61       -6.50     19.49 o
   6   6  10        1.42        7.86     28.91 o
   7   6  10        9.53       -7.25     28.84 o
  -9   7  10       48.57       50.12     24.11 o
  -8   7  10       21.62       33.87     21.36 o
  -7   7  10        8.87        2.39     12.04 o
  -6   7  10      137.28      145.70     18.77 o
  -5   7  10        0.03        2.06     10.75 o
  -4   7  10       91.55      121.26     18.43 o
  -3   7  10       49.64       32.16     13.83 o
  -2   7  10       90.56       73.84     15.12 o
  -1   7  10       71.92       87.98     14.64 o
   0   7  10       12.64       -1.55     13.23 o
   1   7  10      201.82      198.56     24.33 o
   2   7  10      217.42      174.83     23.74 o
   3   7  10        2.49        2.25     15.49 o
   4   7  10       40.96       43.13     22.31 o
   5   7  10       34.03       27.56     22.65 o
   6   7  10        6.34       21.04     22.65 o
  -8   8  10       29.81       31.66     20.67 o
  -7   8  10       17.99       -3.28     16.55 o
  -6   8  10      122.40      121.45     26.78 o
  -5   8  10        1.49        3.98     11.28 o
  -4   8  10       27.42       25.59     18.04 o
  -3   8  10       13.92        0.22     12.20 o
  -2   8  10      107.56      119.83     15.77 o
  -1   8  10       21.77       15.49     11.69 o
   0   8  10       10.59       15.22     14.89 o
   1   8  10       60.54       57.75     17.51 o
   2   8  10       85.70      119.89     21.59 o
   3   8  10       79.96       82.11     20.29 o
   4   8  10       50.62       52.35     23.85 o
   5   8  10       10.69       -4.72     20.46 o
  -7   9  10        1.67       -7.02     15.94 o
  -6   9  10        2.04       12.82     18.08 o
  -5   9  10      120.44      102.53     25.48 o
  -4   9  10        9.05       -2.53     11.17 o
  -3   9  10        5.18       -0.70     10.55 o
  -2   9  10        3.00       11.86     11.08 o
  -1   9  10        7.37        2.74     13.68 o
   0   9  10        0.53      -13.08     13.08 o
   1   9  10       33.37       29.63     15.67 o
   2   9  10        0.12       -9.58     14.81 o
   3   9  10        1.65      -14.76     14.76 o
   4   9  10       57.14       72.91     20.93 o
   5   9  10       18.02       -2.72     22.10 o
  -6  10  10       24.73       27.84     19.38 o
  -5  10  10       11.94       17.32     18.61 o
  -4  10  10       48.73       90.85     23.95 o
  -3  10  10       25.78       36.20     12.96 o
  -2  10  10       36.68       35.97     12.82 o
  -1  10  10       13.59       15.72     15.06 o
   0  10  10       38.03       17.52     15.32 o
   1  10  10        0.50        5.03     15.31 o
   2  10  10       35.18       40.28     18.55 o
   3  10  10        2.36        9.76     16.43 o
  -5  11  10       13.61       22.28     18.46 o
  -4  11  10        1.52        4.42     17.93 o
  -3  11  10       19.27       15.92     16.92 o
  -2  11  10       12.25       16.49     14.53 o
  -1  11  10       16.40        7.26     15.47 o
   0  11  10        0.51       -0.09     14.96 o
   1  11  10       12.52       21.51     22.37 o
   2  11  10        0.42        0.18     16.36 o
 -10   1  11        8.34        2.24     12.42 o
  -9   1  11        7.33        4.13     12.05 o
  -8   1  11        5.38        9.06     11.31 o
  -7   1  11      536.03      581.27     27.16 o
  -6   1  11      642.79      613.49     28.01 o
  -5   1  11      504.54      510.42     25.12 o
  -4   1  11        7.86        0.14     10.29 o
  -3   1  11      370.96      391.76     22.08 o
  -2   1  11        0.18       -6.15      9.05 o
  -1   1  11        3.72        3.93      9.93 o
   0   1  11       12.02        9.76     10.83 o
   1   1  11      202.77      236.13     24.86 o
   2   1  11       60.98       69.57     32.65 o
 -10   2  11       25.14       21.19     13.47 o
  -9   2  11       12.45        9.65     11.84 o
  -8   2  11       28.43       16.57     12.15 o
  -7   2  11      374.59      389.21     24.63 o
  -6   2  11       28.85       40.88     12.43 o
  -5   2  11        6.61        2.84     10.53 o
  -4   2  11        0.51       -3.66      9.75 o
  -3   2  11        9.16       17.25     10.77 o
  -2   2  11      214.25      166.22     17.45 o
  -1   2  11        9.35       20.63     11.16 o
   0   2  11       10.16       -1.02     12.50 o
   1   2  11      150.59      171.03     39.52 o
   2   2  11       64.31       40.66     29.29 o
   3   2  11      264.03      326.50     53.78 o
 -10   3  11       30.57       18.81     13.50 o
  -9   3  11        8.07        2.06     11.65 o
  -8   3  11        0.02        0.39     11.06 o
  -7   3  11       72.58       73.66     14.54 o
  -6   3  11        1.05       -0.13     10.24 o
  -5   3  11        0.50       -1.42     10.09 o
  -4   3  11      135.20      165.89     17.76 o
  -3   3  11      402.06      355.51     22.78 o
  -2   3  11       95.66       68.27     15.77 o
  -1   3  11       38.12       36.77     17.18 o
   0   3  11       17.63       13.13     15.15 o
   1   3  11        0.04        7.55     24.11 o
   2   3  11        0.05       -8.24     24.72 o
   3   3  11       50.75       58.43     32.95 o
   4   3  11        4.67       17.16     28.53 o
  -9   4  11       19.55       20.10     14.36 o
  -8   4  11        1.79        6.50     11.09 o
  -7   4  11       20.07        7.19     11.16 o
  -6   4  11        5.97        1.89      9.82 o
  -5   4  11        3.31        5.16     11.59 o
  -4   4  11       93.51      107.58     17.88 o
  -3   4  11      763.03      735.65     39.52 o
  -2   4  11      798.14      861.67     98.25 o
  -1   4  11      643.73      622.25     36.77 o
   0   4  11      233.20      210.19     27.72 o
   1   4  11        7.05       23.65     25.63 o
   2   4  11      225.50      243.58     46.69 o
   3   4  11       10.72       12.66     27.69 o
   4   4  11        6.31       11.13     22.06 o
   5   4  11      149.44      137.16     43.10 o
   6   4  11       28.76       17.09     32.34 o
  -9   5  11        1.45        9.54     13.31 o
  -8   5  11        3.13        1.95     13.02 o
  -7   5  11        0.33       -1.60     13.35 o
  -6   5  11        2.39       -0.17     12.51 o
  -5   5  11       85.64       46.62     16.02 o
  -4   5  11      339.85      373.02     31.16 o
  -3   5  11       33.83       52.61     16.83 o
  -2   5  11       15.36        8.41     13.64 o
  -1   5  11       17.28       15.71     15.24 o
   0   5  11       37.31       25.27     16.78 o
   1   5  11      107.28      125.03     36.16 o
   2   5  11       53.04       35.97     21.46 o
   3   5  11       10.00       17.82     19.98 o
   4   5  11       13.23       21.24     21.50 o
   5   5  11        0.02        7.46     20.76 o
   6   5  11       16.25       47.75     36.92 o
  -9   6  11       20.08       29.36     16.05 o
  -8   6  11        4.38        3.60     13.77 o
  -7   6  11       19.88       29.13     14.29 o
  -6   6  11        1.37        9.97     13.13 o
  -5   6  11        5.95        1.20     11.88 o
  -4   6  11        1.86       -0.87     12.58 o
  -3   6  11      100.06       81.20     18.12 o
  -2   6  11      274.76      246.41     33.15 o
  -1   6  11      305.25      316.21     31.11 o
   0   6  11       11.23       -3.81     20.90 o
   1   6  11        5.68       13.07     18.11 o
   2   6  11       96.74       84.53     20.72 o
   3   6  11       24.29       40.25     19.08 o
   4   6  11       20.77       32.13     22.77 o
   5   6  11       58.91       67.72     26.25 o
  -8   7  11      105.09      155.76     21.11 o
  -7   7  11        0.21       -6.37     12.34 o
  -6   7  11      194.02      195.13     23.20 o
  -5   7  11       14.54        7.36     12.87 o
  -4   7  11        6.27       10.14     13.89 o
  -3   7  11      141.96      130.08     24.98 o
  -2   7  11        0.13       -5.52     12.56 o
  -1   7  11        8.75       23.51     15.17 o
   0   7  11        5.09        2.86     17.07 o
   1   7  11        0.24       -6.52     14.37 o
   2   7  11       25.54       55.40     19.17 o
   3   7  11       12.10       11.66     17.24 o
   4   7  11       76.16       68.69     25.49 o
   5   7  11        7.92       -0.54     20.80 o
  -7   8  11       61.89       55.76     25.33 o
  -6   8  11       25.84       17.75     13.44 o
  -5   8  11      137.61      131.11     20.05 o
  -4   8  11        2.79        4.32     17.35 o
  -3   8  11        0.00        5.47     12.95 o
  -2   8  11        6.40        2.62     13.55 o
  -1   8  11       71.82       67.33     16.71 o
   0   8  11       44.29       25.89     16.29 o
   1   8  11        4.34        3.24     15.12 o
   2   8  11        0.72        6.73     16.77 o
   3   8  11        3.72       15.91     18.22 o
   4   8  11        0.09       19.61     22.76 o
  -6   9  11       70.27       52.41     24.18 o
  -5   9  11        0.01       -1.14     11.99 o
  -4   9  11        3.44        6.87     12.83 o
  -3   9  11        8.67        5.75     13.39 o
  -2   9  11       13.95       12.92     14.43 o
  -1   9  11        0.07      -14.97     15.69 o
   0   9  11        5.05       -3.37     15.12 o
   1   9  11       21.46       12.55     23.60 o
   2   9  11       29.01       34.33     18.96 o
   3   9  11       28.69       49.65     20.74 o
  -5  10  11       33.20       45.85     22.50 o
  -4  10  11        5.09       19.58     13.44 o
  -3  10  11       17.09       29.03     14.59 o
  -2  10  11        4.28        5.73     17.32 o
  -1  10  11       17.64       18.75     16.48 o
   0  10  11        0.34        0.93     16.37 o
   1  10  11        2.53        3.40     16.77 o
   2  10  11        0.00       12.76     17.56 o
  -9   0  12      282.61      316.28     36.70 o
  -8   0  12        9.59        8.36     17.58 o
  -7   0  12        2.58       -3.67     16.83 o
  -6   0  12       24.49       34.59     19.05 o
  -5   0  12       86.53       89.63     22.67 o
  -4   0  12      107.29      102.86     22.75 o
  -3   0  12      666.65      644.97     88.99 o
  -2   0  12      377.62      482.12     52.48 o
  -1   0  12      335.15      335.07     35.11 o
   0   0  12      236.05      213.34     41.16 o
   1   0  12        3.20       11.37     26.39 o
  -9   1  12        0.30        3.72     12.56 o
  -8   1  12       54.95       43.18     14.23 o
  -7   1  12       14.25       23.81     12.99 o
  -6   1  12        0.88        2.61     11.54 o
  -5   1  12        0.69        6.91     11.32 o
  -4   1  12        6.88        5.89     11.47 o
  -3   1  12        1.05       14.88     11.18 o
  -2   1  12       49.57       39.33     13.16 o
  -1   1  12        5.09      -10.41     10.41 o
   0   1  12       53.29       64.93     17.63 o
   1   1  12        7.62      -20.52     25.48 o
   2   1  12        9.15       23.34     30.06 o
  -9   2  12       99.51       78.85     16.76 o
  -8   2  12       23.08       30.68     13.75 o
  -7   2  12       32.41       38.10     13.54 o
  -6   2  12        6.53        0.56     10.86 o
  -5   2  12        6.73        2.81     11.13 o
  -4   2  12        0.69       -1.84     10.82 o
  -3   2  12      221.83      247.11     21.45 o
  -2   2  12        0.17       -2.05     10.71 o
  -1   2  12      335.64      355.69     29.63 o
   0   2  12       43.21       39.06     19.57 o
   1   2  12        6.82       11.67     25.48 o
   2   2  12        0.06      -19.15     24.87 o
  -9   3  12       15.34        8.75     12.63 o
  -8   3  12        0.98        3.62     12.10 o
  -7   3  12       70.29       49.34     14.40 o
  -6   3  12       51.39       56.82     14.79 o
  -5   3  12       42.64       73.14     15.10 o
  -4   3  12       13.50        3.61     11.66 o
  -3   3  12       48.38       50.18     15.57 o
  -2   3  12        0.04        6.42     14.80 o
  -1   3  12        4.68       -4.68     14.22 o
   0   3  12        2.67        0.57     15.83 o
   1   3  12        0.35       -2.14     25.17 o
   2   3  12      295.08      324.82     54.24 o
   3   3  12       38.58       22.89     30.28 o
  -8   4  12       14.44       16.76     14.51 o
  -7   4  12        1.80       -1.05     12.91 o
  -6   4  12        1.27        3.47     13.26 o
  -5   4  12       63.08       56.34     16.71 o
  -4   4  12       88.01       67.44     19.81 o
  -3   4  12       15.81       31.82     16.18 o
  -2   4  12       55.63       64.34     18.89 o
  -1   4  12       21.09        6.55     15.25 o
   0   4  12        2.15        5.83     16.89 o
   1   4  12        9.25      -15.41     23.88 o
   2   4  12        3.21       28.91     31.12 o
   3   4  12        0.16       -5.65     27.46 o
   4   4  12        0.04       20.98     30.97 o
  -8   5  12       23.36       22.93     16.11 o
  -7   5  12      146.39      175.56     25.15 o
  -6   5  12       14.62       30.36     15.56 o
  -5   5  12      325.83      309.12     31.36 o
  -4   5  12       45.10       13.94     16.21 o
  -3   5  12      183.37      162.86     24.32 o
  -2   5  12        8.89        0.76     13.68 o
  -1   5  12        1.60       -5.30     14.50 o
   0   5  12       61.27       67.68     21.13 o
   1   5  12        8.63       -4.88     24.33 o
   2   5  12      352.81      433.14     61.94 o
   3   5  12       29.86       28.00     32.34 o
   4   5  12       36.56       24.87     33.57 o
  -8   6  12       12.79        2.29     14.44 o
  -7   6  12        0.11        1.43     13.64 o
  -6   6  12       47.38       34.98     16.87 o
  -5   6  12      106.26      105.15     21.25 o
  -4   6  12       68.18       55.39     21.63 o
  -3   6  12        9.12       10.07     14.83 o
  -2   6  12       24.93        6.31     14.86 o
  -1   6  12       19.07       17.80     16.24 o
   0   6  12        8.68       13.65     24.72 o
   1   6  12       25.62       31.89     28.15 o
   2   6  12       16.59        1.83     26.78 o
   3   6  12        0.07      -13.58     27.62 o
   4   6  12        2.09        4.98     22.96 o
  -7   7  12       16.52       27.32     16.67 o
  -6   7  12        4.04       16.03     14.73 o
  -5   7  12       86.21       94.71     20.06 o
  -4   7  12       31.16       41.41     16.17 o
  -3   7  12       17.65       21.87     15.60 o
  -2   7  12        7.78       -4.94     14.15 o
  -1   7  12        3.39        5.55     15.34 o
   0   7  12       31.40       28.07     26.85 o
   1   7  12       20.68       65.83     31.73 o
   2   7  12       13.62        5.52     20.98 o
   3   7  12       29.83       13.97     22.29 o
  -6   8  12       17.82        3.61     14.19 o
  -5   8  12       13.62       -2.00     13.89 o
  -4   8  12       28.89       24.48     15.32 o
  -3   8  12       53.86       45.56     17.54 o
  -2   8  12       86.11       85.37     21.29 o
  -1   8  12        3.26       -8.70     21.05 o
   0   8  12        3.33       -6.94     22.12 o
   1   8  12       11.23        8.51     20.60 o
   2   8  12        1.66       13.98     20.33 o
  -4   9  12        0.84       -4.10     13.58 o
  -3   9  12        5.11       -9.82     13.80 o
  -2   9  12        1.98       -6.07     14.53 o
  -1   9  12       23.65       13.20     24.11 o
   0   9  12        3.58       -5.90     19.37 o
   1   9  12        2.46       25.44     21.57 o
  -8   1  13        6.27        7.58     13.24 o
  -7   1  13       11.22       19.83     13.61 o
  -6   1  13        4.93       10.38     13.03 o
  -5   1  13       53.07       61.29     15.63 o
  -4   1  13       96.76      108.80     17.84 o
  -3   1  13      252.26      263.14     31.64 o
  -2   1  13        9.52        4.81     12.34 o
  -1   1  13       20.40       24.54     16.13 o
   0   1  13        0.30        0.42     20.06 o
   1   1  13       82.10      120.53     40.89 o
  -8   2  13       17.16       21.51     14.08 o
  -7   2  13       38.44       18.39     13.83 o
  -6   2  13       19.62       25.58     13.73 o
  -5   2  13        6.07        9.14     12.36 o
  -4   2  13        3.72        4.14     12.49 o
  -3   2  13        1.59        7.41     13.67 o
  -2   2  13       15.08       11.60     14.76 o
  -1   2  13       26.38       57.52     21.40 o
   0   2  13       21.94       -1.49     17.51 o
   1   2  13        7.43       -2.67     28.61 o
   2   2  13       95.63      121.22     44.09 o
  -8   3  13        4.20       -5.43     14.25 o
  -7   3  13        1.48        8.33     14.38 o
  -6   3  13       59.28       47.17     16.99 o
  -5   3  13       21.35       19.68     15.89 o
  -4   3  13      127.80      134.37     22.12 o
  -3   3  13       34.74       42.09     18.65 o
  -2   3  13       40.80       32.89     18.95 o
  -1   3  13        1.99       12.24     17.50 o
   0   3  13       79.14      113.19     25.91 o
   1   3  13      208.69      209.10     46.61 o
   2   3  13       61.57       51.26     35.62 o
   3   3  13       75.71       88.03     39.82 o
  -7   4  13       27.47       18.18     15.87 o
  -6   4  13       13.45       12.80     16.58 o
  -5   4  13        2.99        6.86     16.45 o
  -4   4  13      136.86      102.28     31.85 o
  -3   4  13        2.13      -11.18     15.34 o
  -2   4  13       90.26      108.37     23.24 o
  -1   4  13       43.10       45.48     20.25 o
   0   4  13       38.39       48.89     32.46 o
   1   4  13       10.51       -8.01     26.85 o
   2   4  13      229.16      261.66     53.25 o
   3   4  13        3.29       20.14     31.43 o
  -7   5  13        3.44        1.68     15.70 o
  -6   5  13       47.20       33.09     18.94 o
  -5   5  13        4.87       11.12     16.68 o
  -4   5  13       53.36       50.54     18.75 o
  -3   5  13        4.68       -0.33     15.32 o
  -2   5  13        3.58       -1.23     15.77 o
  -1   5  13        1.41        0.48     16.56 o
   0   5  13        0.75       11.60     27.16 o
   1   5  13        1.82       18.84     29.60 o
   2   5  13        2.43      -14.72     28.68 o
   3   5  13       34.65       41.73     36.39 o
  -6   6  13        0.62        4.15     15.13 o
  -5   6  13        4.23      -13.17     14.58 o
  -4   6  13       92.84      106.62     22.16 o
  -3   6  13       91.58       67.04     20.22 o
  -2   6  13       27.21       46.52     18.84 o
  -1   6  13       30.46       41.54     19.86 o
   0   6  13       13.33       20.14     28.00 o
   1   6  13       15.80       52.18     32.88 o
   2   6  13       38.51       63.24     34.94 o
  -5   7  13        1.24       13.02     15.16 o
  -4   7  13       17.13       -7.40     14.70 o
  -3   7  13       16.92        1.43     15.92 o
  -2   7  13       11.35       33.55     18.41 o
  -1   7  13       43.46       26.75     18.85 o
   0   7  13        0.43        4.65     25.63 o
   1   7  13        2.14        1.45     26.39 o
  -3   8  13       13.89        4.80     21.21 o
  -2   8  13        0.04       -0.12     15.86 o
  -1   8  13        2.22      -18.61     22.05 o
   0   8  13        4.83       -1.75     25.48 o
  -7   0  14       36.23       55.49     25.59 o
  -6   0  14        0.47        8.83     19.48 o
  -5   0  14        2.97        4.73     18.77 o
  -4   0  14       32.22       12.77     28.00 o
  -3   0  14       11.03        4.15     19.65 o
  -2   0  14        2.43        7.64     19.53 o
  -1   0  14       34.55        3.66     28.99 o
  -7   1  14        5.41        5.04     14.43 o
  -6   1  14        0.11        2.18     13.58 o
  -5   1  14       32.58       33.64     14.89 o
  -4   1  14        4.44       -3.75     12.89 o
  -3   1  14       26.19       34.20     14.60 o
  -2   1  14        4.23       13.75     16.96 o
  -1   1  14       15.21       27.33     21.33 o
   0   1  14        0.26      -24.33     27.77 o
  -6   2  14       67.95       64.88     17.25 o
  -5   2  14       45.98       60.49     19.08 o
  -4   2  14       61.94       47.52     18.33 o
  -3   2  14        5.75       -2.38     15.04 o
  -2   2  14        0.86      -11.07     17.32 o
  -1   2  14       40.29       57.85     23.15 o
   0   2  14        0.50       -2.62     19.73 o
   1   2  14      245.94      248.31     53.78 o
  -6   3  14        8.47       -8.03     15.21 o
  -5   3  14      198.38      222.57     27.43 o
  -4   3  14       79.37       64.21     21.97 o
  -3   3  14       52.36       54.03     21.59 o
  -2   3  14       41.52       61.12     22.15 o
  -1   3  14       58.99       74.50     24.43 o
   0   3  14        0.49        7.74     19.13 o
   1   3  14       11.86       49.28     35.93 o
   2   3  14       24.98        5.80     32.73 o
  -6   4  14       65.40       49.38     21.84 o
  -5   4  14        2.99      -11.33     17.17 o
  -4   4  14        7.33        5.48     17.26 o
  -3   4  14       15.18       12.17     18.37 o
  -2   4  14        5.39        2.51     18.09 o
  -1   4  14       33.34       22.56     22.31 o
   0   4  14       11.87      -21.44     27.77 o
   1   4  14       44.67       42.49     35.85 o
   2   4  14       48.08       -0.23     32.12 o
  -5   5  14       38.48       35.57     19.86 o
  -4   5  14       85.30       83.58     23.44 o
  -3   5  14       18.02       10.09     17.47 o
  -2   5  14       29.00       34.40     20.45 o
  -1   5  14       40.46       43.93     21.79 o
   0   5  14        3.52       27.54     31.43 o
   1   5  14        0.14        0.84     30.44 o
  -3   6  14       27.82       50.64     21.02 o
  -2   6  14        4.01      -12.70     16.09 o
  -1   6  14        2.14       19.84     20.17 o
  -4   1  15        3.98        2.43     16.61 o
  -3   1  15      106.57      119.98     24.43 o
  -2   1  15       91.78      108.97     28.14 o
  -1   1  15       17.82       -5.11     34.40 o
   0   1  15        4.58       -5.72     34.40 o
  -4   2  15        0.24        6.28     17.36 o
  -3   2  15        6.72        6.98     19.63 o
  -2   2  15        2.53        1.54     19.76 o
  -1   2  15       10.65        6.84     20.84 o
  -2   3  15        0.40       -4.36     19.18 o
 
